# Supplementary material for: Oxy-reductive C-N bond formation via pulsed electrolysis
Source: Nat Commun. 2025 Aug 29;16:8106. doi: 10.1038/s41467-025-63450-x (PMC12397372; doi:10.1038/s41467-025-63450-x)
Supplement: Supplementary file 3 — Source Data [file 41467_2025_63450_MOESM3_ESM.xlsx]

## Sheet: Fig 2a
	Cu		Cu + CO2		Cu + NH3
	E	I	E	I	E	I
	-0.30018	-2.05367	-0.30025	-3.7502	-0.29983	-16.6165
	-0.29856	-1.8499	-0.29856	-2.90745	-0.29794	-15.8779
	-0.2955	-1.70608	-0.29543	-2.64172	-0.29488	-15.0225
	-0.29241	-1.60558	-0.29239	-2.54885	-0.29182	-14.4386
	-0.28937	-1.51292	-0.28939	-2.45001	-0.28877	-13.9525
	-0.28628	-1.42318	-0.28623	-2.34547	-0.28563	-13.5139
	-0.2832	-1.33707	-0.28324	-2.24004	-0.28264	-13.1049
	-0.28015	-1.25454	-0.28008	-2.13505	-0.27954	-12.7166
	-0.27703	-1.17463	-0.27705	-2.02957	-0.27638	-12.3369
	-0.27393	-1.09856	-0.27392	-1.92821	-0.27333	-11.9684
	-0.27084	-1.02485	-0.27087	-1.82838	-0.27026	-11.6074
	-0.26778	-0.95401	-0.26777	-1.72963	-0.26722	-11.2483
	-0.2647	-0.88824	-0.26474	-1.63584	-0.26414	-10.8986
	-0.26163	-0.82541	-0.26161	-1.54475	-0.26101	-10.5524
	-0.25856	-0.76448	-0.25854	-1.45508	-0.25789	-10.207
	-0.25546	-0.70647	-0.25544	-1.36812	-0.25485	-9.86454
	-0.25243	-0.6524	-0.25239	-1.28539	-0.25181	-9.5281
	-0.24936	-0.60089	-0.24929	-1.2049	-0.24876	-9.19094
	-0.24592	-0.54877	-0.24624	-1.12717	-0.24561	-8.85719
	-0.24258	-0.50012	-0.24315	-1.05136	-0.24259	-8.52593
	-0.23951	-0.45649	-0.24012	-0.97845	-0.23952	-8.19409
	-0.2364	-0.41619	-0.23703	-0.90855	-0.2365	-7.86178
	-0.23329	-0.3772	-0.23388	-0.83961	-0.23324	-7.5228
	-0.23016	-0.34216	-0.23078	-0.77549	-0.23022	-7.19529
	-0.22711	-0.30804	-0.22772	-0.7123	-0.22705	-6.86756
	-0.224	-0.27673	-0.22458	-0.65419	-0.22393	-6.54415
	-0.22095	-0.24819	-0.22155	-0.59873	-0.22085	-6.22223
	-0.21783	-0.22063	-0.21784	-0.53688	-0.2179	-5.89702
	-0.21477	-0.195	-0.21474	-0.48664	-0.2148	-5.57594
	-0.21168	-0.17051	-0.21176	-0.43803	-0.21175	-5.24678
	-0.20867	-0.14727	-0.2086	-0.39173	-0.20854	-4.89817
	-0.20558	-0.12603	-0.20555	-0.34948	-0.20556	-4.61512
	-0.20255	-0.10398	-0.20251	-0.30816	-0.20224	-4.29931
	-0.19941	-0.08202	-0.19943	-0.26802	-0.19877	-3.96506
	-0.19608	-0.05988	-0.19633	-0.23214	-0.19578	-3.65712
	-0.19262	-0.04132	-0.19318	-0.19675	-0.19262	-3.34625
	-0.1895	-0.0274	-0.19015	-0.16464	-0.18957	-3.03892
	-0.18643	-0.01539	-0.18704	-0.13379	-0.18646	-2.73264
	-0.18336	-0.00334	-0.18395	-0.1052	-0.18339	-2.42674
	-0.18027	0.00775	-0.18091	-0.07902	-0.18027	-2.12143
	-0.17716	0.01714	-0.17747	-0.05097	-0.17723	-1.81722
	-0.17417	0.02582	-0.17417	-0.02538	-0.17416	-1.51741
	-0.17113	0.03545	-0.17107	-0.00267	-0.17109	-1.2152
	-0.16803	0.04419	-0.16798	0.01782	-0.16802	-0.91054
	-0.16493	0.05173	-0.16489	0.03596	-0.165	-0.6115
	-0.16189	0.05831	-0.16184	0.05286	-0.1616	-0.28314
	-0.1588	0.06571	-0.15878	0.07057	-0.1582	0.04804
	-0.15569	0.07292	-0.15562	0.08678	-0.15511	0.35496
	-0.15258	0.07854	-0.15256	0.0999	-0.15203	0.6579
	-0.14952	0.08397	-0.14947	0.11369	-0.1486	0.99382
	-0.14644	0.08853	-0.14609	0.12688	-0.14523	1.32782
	-0.14337	0.09371	-0.14274	0.1379	-0.14212	1.63196
	-0.14026	0.09891	-0.13961	0.14973	-0.13904	1.94362
	-0.1372	0.10218	-0.13655	0.15828	-0.13601	2.24778
	-0.13419	0.10533	-0.13357	0.16762	-0.13296	2.55025
	-0.13107	0.10957	-0.13047	0.17827	-0.12983	2.85041
	-0.12801	0.11313	-0.1274	0.18643	-0.12676	3.1505
	-0.1249	0.11574	-0.12433	0.19426	-0.12373	3.45176
	-0.12183	0.11782	-0.12126	0.20201	-0.12063	3.75544
	-0.1188	0.12018	-0.11814	0.20968	-0.11755	4.0604
	-0.11563	0.12342	-0.11503	0.21829	-0.11442	4.36797
	-0.11259	0.12471	-0.11196	0.22359	-0.11137	4.66262
	-0.10951	0.12633	-0.10889	0.22975	-0.10824	4.95861
	-0.10613	0.12784	-0.10576	0.23644	-0.10515	5.25529
	-0.10274	0.12867	-0.10271	0.24256	-0.10214	5.54275
	-0.09966	0.13113	-0.09965	0.24879	-0.09901	5.82789
	-0.0966	0.13202	-0.09657	0.25281	-0.09601	6.11374
	-0.09357	0.13309	-0.09353	0.25854	-0.09293	6.40855
	-0.09048	0.13509	-0.09045	0.26538	-0.08983	6.70785
	-0.08737	0.1368	-0.08739	0.26987	-0.08677	7.00017
	-0.0843	0.13827	-0.08427	0.27435	-0.08367	7.29538
	-0.08127	0.13966	-0.08127	0.2803	-0.08063	7.6008
	-0.07815	0.14068	-0.07816	0.28549	-0.07748	7.9097
	-0.07496	0.14388	-0.07498	0.29264	-0.07436	8.22744
	-0.07192	0.14519	-0.07193	0.29587	-0.07129	8.53113
	-0.06883	0.1462	-0.06881	0.30061	-0.0682	8.82498
	-0.06574	0.1476	-0.06572	0.30661	-0.0651	9.11004
	-0.0627	0.14982	-0.06269	0.31194	-0.06207	9.38566
	-0.05957	0.15216	-0.05956	0.31686	-0.05901	9.64679
	-0.05652	0.15341	-0.05655	0.32174	-0.05596	9.88144
	-0.05347	0.15485	-0.05349	0.32811	-0.05287	10.1118
	-0.05038	0.15762	-0.05035	0.33522	-0.04974	10.344
	-0.04735	0.15996	-0.04731	0.34027	-0.04671	10.5707
	-0.0443	0.16207	-0.04425	0.34643	-0.04361	10.7905
	-0.04113	0.16433	-0.04113	0.35451	-0.04041	11.0619
	-0.0381	0.16692	-0.03807	0.36172	-0.03715	11.3353
	-0.03497	0.17028	-0.03495	0.36875	-0.03402	11.6014
	-0.0319	0.17348	-0.03185	0.37635	-0.03094	11.8705
	-0.02885	0.17575	-0.02875	0.3841	-0.02792	12.1298
	-0.02578	0.17862	-0.02571	0.39299	-0.02483	12.3861
	-0.02272	0.18316	-0.02265	0.40184	-0.02178	12.6451
	-0.01959	0.18696	-0.01958	0.41011	-0.01864	12.9081
	-0.01655	0.19023	-0.0165	0.41966	-0.01561	13.1709
	-0.01346	0.19456	-0.0135	0.43079	-0.0125	13.4389
	-0.01037	0.19962	-0.01036	0.44121	-0.00943	13.7093
	-0.00732	0.20508	-0.00735	0.45164	-0.00639	13.9787
	-0.00426	0.20994	-0.0042	0.46326	-0.00332	14.2492
	-0.00115	0.21571	-0.00113	0.47699	-0.000218959	14.5185
	0.00204	0.22573	0.0021	0.49605	0.00314	14.8241
	0.00546	0.23158	0.00542	0.50725	0.00636	15.1054
	0.00847	0.2383	0.00853	0.52043	0.00951	15.3756
	0.01164	0.2448	0.01161	0.53488	0.01254	15.6402
	0.01465	0.25245	0.01469	0.55025	0.01559	15.9039
	0.01776	0.26198	0.01778	0.56669	0.01871	16.1712
	0.02079	0.27093	0.02086	0.58304	0.02172	16.4278
	0.02388	0.2798	0.02388	0.60101	0.02476	16.6792
	0.02696	0.29042	0.02699	0.62061	0.02788	16.9391
	0.03001	0.3018	0.03007	0.63925	0.03095	17.2023
	0.03312	0.31385	0.03314	0.65929	0.03402	17.4637
	0.03618	0.3258	0.03617	0.68125	0.03708	17.721
	0.03929	0.33848	0.03928	0.70423	0.04019	17.9794
	0.04242	0.35329	0.04236	0.72771	0.04331	18.2433
	0.04541	0.36807	0.0455	0.7506	0.04635	18.504
	0.04855	0.38378	0.04856	0.7771	0.04949	18.7544
	0.05163	0.39916	0.05163	0.80293	0.05253	19.0079
	0.0547	0.41618	0.05469	0.8292	0.05564	19.2575
	0.05774	0.43515	0.05778	0.85781	0.05877	19.511
	0.06087	0.4533	0.06087	0.88666	0.06179	19.7542
	0.06388	0.472	0.06389	0.91681	0.06481	19.9945
	0.06697	0.49276	0.06694	0.94856	0.06791	20.2368
	0.07003	0.51444	0.0701	0.97985	0.07098	20.4766
	0.07314	0.53669	0.07313	1.01349	0.07398	20.7102
	0.07621	0.55938	0.07623	1.04919	0.07714	20.9432
	0.07934	0.58306	0.07934	1.08437	0.08023	21.1758
	0.08242	0.61028	0.08243	1.12354	0.08333	21.427
	0.08549	0.636	0.0855	1.16067	0.08648	21.66
	0.0886	0.66253	0.08863	1.20085	0.08953	21.887
	0.09173	0.68969	0.09174	1.24085	0.09263	22.1106
	0.09474	0.71813	0.09474	1.28122	0.09566	22.3382
	0.09787	0.74861	0.09789	1.32475	0.09878	22.5607
	0.10091	0.77798	0.10103	1.36994	0.10182	22.7704
	0.10394	0.80838	0.10425	1.42056	0.10486	22.9835
	0.10703	0.84111	0.10732	1.46714	0.108	23.1972
	0.11011	0.87403	0.11046	1.51424	0.11105	23.4051
	0.11316	0.90787	0.11349	1.5647	0.11409	23.6173
	0.11624	0.94227	0.11659	1.61537	0.11721	23.8306
	0.11933	0.97753	0.11963	1.66463	0.12029	24.0381
	0.12247	1.01522	0.12272	1.71706	0.12339	24.2398
	0.12553	1.05272	0.12584	1.77058	0.12654	24.4404
	0.12864	1.09024	0.12892	1.82458	0.12957	24.6351
	0.13165	1.12828	0.13201	1.87842	0.13263	24.8253
	0.13476	1.16811	0.1351	1.93271	0.13572	25.0166
	0.13784	1.20892	0.13816	1.98948	0.13876	25.1968
	0.14089	1.24895	0.14119	2.04645	0.14185	25.3699
	0.14397	1.28972	0.14426	2.10417	0.1449	25.5403
	0.14701	1.33382	0.14737	2.16321	0.14799	25.7154
	0.15027	1.38019	0.15041	2.22316	0.15107	25.8838
	0.15352	1.429	0.15346	2.28421	0.15414	26.0424
	0.15666	1.47471	0.15655	2.34844	0.15719	26.199
	0.15962	1.52126	0.15968	2.41134	0.16036	26.3465
	0.16273	1.56927	0.16281	2.47578	0.16343	26.49
	0.16588	1.61734	0.16585	2.54143	0.16652	26.6256
	0.16894	1.66462	0.16895	2.6062	0.16961	26.751
	0.17198	1.71281	0.17202	2.67187	0.17267	26.8712
	0.1751	1.76277	0.17511	2.73834	0.17579	26.9825
	0.1782	1.81261	0.1782	2.80662	0.17884	27.0852
	0.18123	1.86132	0.18127	2.87446	0.18186	27.1705
	0.18424	1.91261	0.1843	2.94386	0.18504	27.2569
	0.18739	1.96433	0.18741	3.01506	0.18803	27.3352
	0.19047	2.01661	0.19048	3.08709	0.19108	27.3921
	0.19349	2.06795	0.19353	3.15942	0.19421	27.4418
	0.19663	2.12014	0.19659	3.23153	0.19733	27.4875
	0.19969	2.17304	0.1997	3.30244	0.20028	27.5239
	0.20278	2.22727	0.20277	3.37225	0.20336	27.5543
	0.20588	2.28166	0.20588	3.43945	0.20649	27.5515
	0.20895	2.33408	0.20897	3.50175	0.20957	27.5392
	0.21205	2.38726	0.21199	3.5666	0.21261	27.5188
	0.21517	2.44224	0.21515	3.63736	0.21574	27.4905
	0.21817	2.49475	0.21823	3.7074	0.2188	27.4392
	0.22121	2.54691	0.22121	3.77541	0.22183	27.3785
	0.22433	2.60085	0.22431	3.8461	0.2249	27.3127
	0.2274	2.65428	0.22741	3.91686	0.22801	27.2435
	0.23043	2.70722	0.23053	3.9887	0.23105	27.1536
	0.23356	2.76024	0.23355	4.06078	0.23413	27.0652
	0.2366	2.8132	0.23663	4.13204	0.23715	26.9653
	0.23976	2.86779	0.23978	4.20611	0.24038	26.879
	0.24286	2.921	0.24293	4.27802	0.24349	26.7741
	0.24598	2.97274	0.24601	4.35003	0.24655	26.6775
	0.24899	3.0225	0.24904	4.41983	0.24962	26.5613
	0.25206	3.07389	0.25208	4.49071	0.2527	26.4396
	0.25517	3.12658	0.25518	4.56331	0.25579	26.3199
	0.25823	3.17481	0.25825	4.63226	0.25888	26.1865
	0.26131	3.22374	0.2613	4.70034	0.26188	26.0451
	0.26433	3.27297	0.26438	4.77285	0.26501	25.9058
	0.26745	3.3218	0.26749	4.84349	0.26803	25.7475
	0.27046	3.36906	0.27051	4.91381	0.27116	25.588
	0.2736	3.41536	0.27366	4.98315	0.27418	25.4252
	0.27666	3.46194	0.27671	5.05105	0.27729	25.2509
	0.27979	3.5099	0.27983	5.12141	0.28036	25.078
	0.28289	3.55489	0.2829	5.18961	0.28349	24.8984
	0.28595	3.59921	0.28601	5.25549	0.28655	24.703
	0.28908	3.64198	0.28906	5.31829	0.28965	24.5071
	0.29207	3.68582	0.29217	5.3839	0.29272	24.3124
	0.29521	3.7301	0.29518	5.44944	0.29579	24.1097
	0.29827	3.76983	0.29827	5.512	0.29883	23.9068
	0.30129	3.81	0.30126	5.57245	0.30193	23.7106
	0.30436	3.85266	0.30444	5.63315	0.30499	23.5161
	0.30747	3.89019	0.3075	5.69285	0.30808	23.3268
	0.31052	3.92799	0.31057	5.75056	0.31115	23.1348
	0.31366	3.96788	0.31365	5.81072	0.31421	22.948
	0.31667	4.00548	0.31672	5.86534	0.31725	22.7602
	0.31973	4.04471	0.31983	5.92194	0.32037	22.5786
	0.32287	4.08276	0.32288	5.97688	0.32353	22.3993
	0.326	4.11837	0.32598	6.02874	0.32659	22.2244
	0.32905	4.15537	0.32902	6.07846	0.32964	22.0516
	0.33212	4.19317	0.33215	6.12996	0.33273	21.8915
	0.33522	4.22975	0.3352	6.17757	0.33579	21.7296
	0.33829	4.26208	0.33826	6.22174	0.33882	21.5723
	0.34134	4.29761	0.34134	6.26527	0.34191	21.4258
	0.34438	4.33465	0.34441	6.30981	0.34497	21.283
	0.34748	4.36607	0.34744	6.35008	0.34811	21.1468
	0.35053	4.39766	0.35057	6.38893	0.35111	21.0134
	0.35365	4.432	0.35365	6.42902	0.3542	20.8889
	0.35668	4.4631	0.35671	6.46653	0.35727	20.7697
	0.35984	4.49447	0.3598	6.50366	0.36038	20.647
	0.36287	4.52486	0.36293	6.53372	0.36353	20.5292
	0.36601	4.55071	0.36596	6.56298	0.3666	20.4227
	0.36905	4.57804	0.36906	6.58983	0.36966	20.3136
	0.37213	4.60556	0.37218	6.61413	0.3728	20.2053
	0.37521	4.62925	0.37521	6.63815	0.37579	20.1033
	0.37826	4.65089	0.37827	6.65688	0.37886	20.0012
	0.38134	4.67497	0.38132	6.67838	0.38194	19.9093
	0.38444	4.69795	0.38445	6.70088	0.38503	19.8151
	0.3875	4.71905	0.38748	6.71562	0.3881	19.7243
	0.39057	4.73892	0.39057	6.72873	0.39115	19.6363
	0.39361	4.76056	0.39369	6.74255	0.39425	19.5521
	0.39672	4.78197	0.39677	6.75511	0.3974	19.4722
	0.39986	4.80004	0.39988	6.76667	0.40048	19.3932
	0.40301	4.81781	0.40301	6.7775	0.40359	19.3116
	0.40605	4.83091	0.40611	6.78239	0.40668	19.2391
	0.40912	4.8458	0.40916	6.79043	0.40976	19.1642
	0.41216	4.86102	0.41222	6.79983	0.41282	19.0892
	0.4153	4.87162	0.41531	6.80473	0.41587	19.0145
	0.41836	4.88034	0.41835	6.80885	0.41893	18.9425
	0.42136	4.89226	0.42139	6.81898	0.42205	18.8754
	0.42451	4.9022	0.42451	6.82687	0.42507	18.8066
	0.42748	4.91047	0.42754	6.83549	0.42815	18.7417
	0.43061	4.91767	0.43064	6.84694	0.43125	18.6773
	0.43374	4.92721	0.43372	6.85997	0.4343	18.6125
	0.4368	4.93631	0.43685	6.87756	0.43743	18.5547
	0.43989	4.94238	0.43991	6.89598	0.44054	18.4878
	0.44296	4.95008	0.44305	6.91791	0.4436	18.4252
	0.44605	4.95523	0.4461	6.93769	0.44667	18.3645
	0.44914	4.95953	0.44917	6.96661	0.44972	18.3027
	0.45225	4.96937	0.45229	7.00278	0.45287	18.2422
	0.45527	4.97483	0.45524	7.03793	0.45586	18.1821
	0.45837	4.97941	0.45838	7.07819	0.45892	18.1293
	0.46145	4.9887	0.46141	7.12681	0.46201	18.0714
	0.46452	4.99476	0.46453	7.17905	0.46509	18.0124
	0.46758	4.9997	0.46762	7.23963	0.46821	17.9541
	0.47068	5.00655	0.47065	7.30541	0.47128	17.8976
	0.47372	5.01341	0.47373	7.38072	0.47434	17.8406
	0.47686	5.02234	0.47688	7.46307	0.47745	17.7886
	0.47989	5.02969	0.47998	7.54905	0.48061	17.7314
	0.48304	5.03725	0.48305	7.63714	0.48364	17.6745
	0.48607	5.04359	0.48616	7.73161	0.48667	17.6161
	0.4892	5.05345	0.48918	7.83091	0.48979	17.5622
	0.49227	5.06102	0.49225	7.938	0.49287	17.5043
	0.49526	5.06699	0.49535	8.04802	0.49593	17.4464
	0.49836	5.07588	0.49836	8.16437	0.49892	17.3935
	0.50143	5.09047	0.50148	8.28834	0.50209	17.3385
	0.50454	5.09924	0.50459	8.41402	0.50515	17.283
	0.50761	5.10766	0.50759	8.54603	0.50819	17.2287
	0.51068	5.12329	0.51067	8.68254	0.51127	17.1778
	0.51377	5.13659	0.5138	8.82355	0.51437	17.1235
	0.51689	5.15234	0.51689	8.97057	0.51748	17.0684
	0.51997	5.16717	0.51996	9.11512	0.52057	17.0148
	0.52309	5.18059	0.52309	9.26462	0.52364	16.9627
	0.52616	5.19411	0.52612	9.41848	0.52677	16.9101
	0.52914	5.20923	0.52919	9.57361	0.52981	16.8589
	0.53231	5.22715	0.5323	9.73342	0.53289	16.8029
	0.53531	5.24523	0.53531	9.89261	0.53587	16.751
	0.53842	5.25982	0.53838	10.052	0.53902	16.6974
	0.54146	5.2819	0.5415	10.2193	0.54209	16.648
	0.54454	5.30182	0.54457	10.3841	0.54514	16.5934
	0.54758	5.32115	0.5476	10.554	0.54822	16.5403
	0.55069	5.34622	0.55068	10.73	0.5513	16.4915
	0.55382	5.37012	0.55382	10.9061	0.55444	16.444
	0.55692	5.39927	0.55695	11.0892	0.55759	16.3913
	0.56003	5.42821	0.56007	11.2673	0.56072	16.3382
	0.56312	5.45623	0.56314	11.4466	0.56369	16.2855
	0.5662	5.48565	0.56623	11.6332	0.56678	16.2367
	0.56931	5.51856	0.56925	11.8194	0.56986	16.1859
	0.57236	5.55173	0.57233	12.0059	0.57294	16.1336
	0.57542	5.58524	0.57544	12.1874	0.576	16.082
	0.57842	5.62757	0.57846	12.3746	0.5791	16.0332
	0.58156	5.66668	0.58157	12.5617	0.58218	15.9812
	0.58458	5.71006	0.58466	12.7524	0.58522	15.9306
	0.58774	5.75212	0.58769	12.942	0.58828	15.8797
	0.59077	5.80328	0.59076	13.1362	0.59141	15.8336
	0.59392	5.85784	0.59389	13.3231	0.59442	15.7885
	0.59697	5.9151	0.59694	13.5188	0.59754	15.7368
	0.60012	5.97323	0.6001	13.7144	0.60065	15.6896
	0.60309	6.03238	0.60311	13.9071	0.60375	15.6373
	0.60621	6.09404	0.6065	14.1738	0.60683	15.5887
	0.60929	6.16044	0.60957	14.3811	0.60989	15.5483
	0.61237	6.2293	0.61263	14.5791	0.61297	15.4983
	0.6154	6.3015	0.61571	14.7742	0.616	15.4516
	0.61849	6.37382	0.61879	14.9769	0.61917	15.4104
	0.62158	6.44578	0.62184	15.1805	0.62222	15.3613
	0.62465	6.51879	0.62492	15.3755	0.62526	15.3115
	0.62767	6.59746	0.62801	15.5748	0.62829	15.267
	0.63081	6.67484	0.63111	15.7774	0.63138	15.2228
	0.63399	6.75441	0.63435	15.9896	0.6346	15.1904
	0.6371	6.82404	0.63739	16.1918	0.63775	15.1418
	0.64019	6.89555	0.64048	16.3933	0.64076	15.0977
	0.64329	6.9647	0.6436	16.6007	0.64385	15.0555
	0.64638	7.03068	0.64666	16.8042	0.64694	15.0106
	0.6494	7.10139	0.64969	17.0034	0.65004	14.9698
	0.65249	7.16496	0.65276	17.2069	0.65303	14.9256
	0.65553	7.22641	0.65581	17.4213	0.6561	14.8812
	0.65861	7.28763	0.65897	17.632	0.65923	14.8459
	0.66174	7.34831	0.66194	17.8426	0.6623	14.8055
	0.66477	7.4057	0.66506	18.0502	0.66532	14.7631
	0.66784	7.4651	0.66813	18.2601	0.66846	14.7253
	0.67094	7.52424	0.67121	18.4756	0.67151	14.6884
	0.67402	7.58323	0.67439	18.699	0.67463	14.6513
	0.67713	7.63886	0.67742	18.9013	0.6777	14.6106
	0.6802	7.69713	0.68055	19.113	0.68084	14.573
	0.68329	7.75393	0.68356	19.322	0.68388	14.5389
	0.68639	7.80712	0.68662	19.5396	0.68694	14.5021
	0.68944	7.86353	0.68976	19.7533	0.69008	14.4627
	0.69249	7.91498	0.69271	19.9656	0.6931	14.4239
	0.69557	7.96918	0.69585	20.1781	0.69614	14.3926
	0.69865	8.02541	0.69893	20.3944	0.69928	14.3571
	0.7017	8.08217	0.70198	20.6064	0.70234	14.3247
	0.70479	8.13811	0.7051	20.8326	0.70541	14.2865
	0.70784	8.19263	0.70817	21.0572	0.70848	14.2567
	0.71096	8.24739	0.71123	21.2733	0.71153	14.2266
	0.71408	8.30904	0.71433	21.4916	0.7147	14.1918
	0.71719	8.36607	0.71752	21.7078	0.71779	14.1597
	0.72025	8.4248	0.72056	21.9246	0.72085	14.1278
	0.72336	8.48252	0.72363	22.1357	0.72392	14.1003
	0.72644	8.54259	0.72672	22.3534	0.72699	14.0694
	0.7295	8.60361	0.7298	22.5674	0.73013	14.0364
	0.73253	8.66283	0.73283	22.7867	0.73315	14.0036
	0.73563	8.72712	0.73592	23.0197	0.73622	13.9782
	0.73874	8.79586	0.73902	23.251	0.73931	13.9498
	0.74178	8.86756	0.74209	23.468	0.74242	13.9191
	0.74483	8.93659	0.74513	23.6907	0.74544	13.8938
	0.74793	9.00871	0.74822	23.912	0.74853	13.87
	0.751	9.0861	0.75126	24.1321	0.75163	13.8446
	0.75409	9.16374	0.75446	24.353	0.7547	13.8202
	0.7572	9.24299	0.75753	24.5717	0.75778	13.794
	0.76029	9.32898	0.76066	24.7884	0.7609	13.7688
	0.76336	9.41485	0.76368	25.0081	0.76394	13.7458
	0.76648	9.50976	0.76673	25.2323	0.76701	13.7254
	0.76954	9.60517	0.76988	25.4502	0.7701	13.7016
	0.77254	9.69725	0.77287	25.6679	0.77317	13.6806
	0.77566	9.7945	0.77597	25.8892	0.77625	13.6606
	0.77874	9.90432	0.77899	26.12	0.7793	13.6393
	0.7818	10.0071	0.78212	26.3445	0.78237	13.6189
	0.78482	10.1149	0.78516	26.5779	0.78545	13.6038
	0.78796	10.2331	0.78825	26.8047	0.78859	13.5873
	0.79105	10.3475	0.79133	27.0338	0.7917	13.5742
	0.79415	10.4642	0.79442	27.2629	0.79475	13.5523
	0.79724	10.5879	0.79756	27.4953	0.79785	13.5332
	0.80031	10.6999	0.80059	27.7276	0.80098	13.52
	0.80336	10.8254	0.80368	27.9693	0.80397	13.5067
	0.80649	10.9558	0.8068	28.1948	0.80708	13.4958
	0.80954	11.0847	0.80984	28.4191	0.81011	13.4824
	0.81258	11.2099	0.81288	28.6405	0.81318	13.4707
	0.81564	11.3456	0.816	28.8694	0.8163	13.462
	0.81871	11.4796	0.81902	29.0927	0.81931	13.4505
	0.82187	11.6193	0.82212	29.3114	0.82242	13.4405
	0.82492	11.7514	0.82519	29.5529	0.8255	13.4369
	0.82797	11.8946	0.82825	29.7819	0.82859	13.43
	0.8311	12.0418	0.83137	30.008	0.83172	13.43
	0.8342	12.1858	0.83445	30.2391	0.83481	13.4243
	0.8373	12.3353	0.8376	30.4708	0.83787	13.4194
	0.84036	12.4874	0.84063	30.6906	0.841	13.4146
	0.84337	12.6417	0.8437	30.9259	0.84398	13.4161
	0.84648	12.8011	0.8468	31.1684	0.84706	13.4191
	0.84954	12.9564	0.84985	31.398	0.85021	13.4191
	0.85258	13.1125	0.85287	31.636	0.8532	13.4236
	0.85575	13.2752	0.85602	31.8588	0.85632	13.4273
	0.8588	13.4329	0.85904	32.1003	0.85932	13.4318
	0.86184	13.5971	0.86218	32.3409	0.86239	13.4399
	0.86491	13.7665	0.86518	32.5835	0.86554	13.4512
	0.86818	13.944	0.86829	32.8166	0.86855	13.463
	0.87149	14.1662	0.87147	33.0483	0.8718	13.4789
	0.87456	14.3363	0.87453	33.2864	0.87485	13.4939
	0.87767	14.5104	0.87769	33.5195	0.8779	13.5112
	0.8807	14.6819	0.88068	33.7337	0.88101	13.5329
	0.8838	14.8604	0.88375	33.9701	0.88405	13.5515
	0.88688	15.0329	0.88684	34.2159	0.88717	13.5728
	0.88989	15.2095	0.8899	34.4414	0.89023	13.5982
	0.89293	15.388	0.8929	34.67	0.8933	13.6287
	0.89604	15.5708	0.89605	34.9185	0.89635	13.6631
	0.89909	15.7433	0.89911	35.1426	0.89942	13.6991
	0.90219	15.9315	0.90215	35.3773	0.90252	13.7363
	0.90531	16.1132	0.90526	35.6079	0.90562	13.7805
	0.90837	16.3026	0.90834	35.8539	0.90868	13.8243
	0.91151	16.4864	0.91148	36.0759	0.9118	13.8737
	0.91462	16.6785	0.91456	36.3173	0.91492	13.9286
	0.91763	16.8602	0.91763	36.5719	0.91798	13.9858
	0.92071	17.0436	0.92078	36.808	0.92107	14.0447
	0.92382	17.233	0.92382	37.0523	0.9241	14.1131
	0.92684	17.4225	0.92686	37.2901	0.92721	14.1816
	0.92995	17.6018	0.92994	37.5354	0.93025	14.2539
	0.93296	17.7977	0.93298	37.7848	0.93328	14.3361
	0.93607	17.9908	0.93609	38.0243	0.93641	14.4217
	0.93914	18.179	0.93916	38.2517	0.93942	14.5121
	0.94221	18.3774	0.94221	38.4882	0.94251	14.6099
	0.94534	18.5778	0.94537	38.736	0.94566	14.7121
	0.94836	18.7804	0.94839	38.962	0.94868	14.8177
	0.9515	18.9777	0.9515	39.2002	0.95181	14.9279
	0.95456	19.1734	0.95457	39.4476	0.95492	15.0491
	0.9576	19.3746	0.95767	39.6863	0.95792	15.1731
	0.96072	19.5751	0.9607	39.9188	0.96101	15.3007
	0.9638	19.7766	0.96379	40.1601	0.96413	15.4345
	0.96689	19.9881	0.96686	40.3972	0.96725	15.572
	0.96988	20.1821	0.96994	40.6454	0.9702	15.7125
	0.97306	20.3826	0.97298	40.8804	0.97324	15.863
	0.9761	20.5898	0.97606	41.0966	0.97639	16.0139
	0.97916	20.7912	0.9791	41.342	0.97946	16.1734
	0.98222	20.9876	0.98221	41.5825	0.98253	16.3361
	0.98529	21.2011	0.98532	41.8541	0.98562	16.5045
	0.9884	21.4177	0.98841	42.0818	0.98869	16.6758
	0.99153	21.6212	0.99149	42.3254	0.9918	16.8525
	0.99459	21.8296	0.99463	42.5523	0.99489	17.0374
	0.99771	22.0384	0.99767	42.7885	0.99799	17.2197
	1.00073	22.2549	1.00072	43.0371	1.00106	17.4063
	1.00385	22.4695	1.00386	43.268	1.00414	17.5991
	1.00696	22.6701	1.00689	43.5021	1.00722	17.7956
	1.00993	22.8917	1.00989	43.7464	1.01024	17.9932
	1.01307	23.1055	1.01301	43.9967	1.01333	18.193
	1.01609	23.31	1.01612	44.2413	1.01638	18.397
	1.01915	23.5255	1.01917	44.4767	1.01948	18.6026
	1.02221	23.7492	1.02223	44.7052	1.0226	18.8144
	1.02535	23.9766	1.02534	44.9565	1.0256	19.0288
	1.02855	24.1893	1.02851	45.2004	1.0288	19.2553
	1.03162	24.4045	1.03161	45.4421	1.03189	19.4829
	1.0347	24.6279	1.03467	45.6938	1.03499	19.7116
	1.03771	24.8379	1.03772	45.9305	1.03802	19.9325
	1.04077	25.0498	1.04084	46.1669	1.04116	20.159
	1.04387	25.2783	1.04389	46.414	1.04422	20.3951
	1.04697	25.5191	1.04695	46.6735	1.04724	20.6265
	1.04997	25.7421	1.04997	46.9363	1.05033	20.8622
	1.05307	25.9676	1.05305	47.1831	1.05339	21.1043
	1.05616	26.1952	1.05614	47.4376	1.05648	21.343
	1.05925	26.4182	1.05923	47.6808	1.05956	21.5848
	1.06226	26.6504	1.06226	47.9203	1.06263	21.8337
	1.06537	26.888	1.06539	48.1731	1.06573	22.078
	1.06851	27.1006	1.06852	48.439	1.06881	22.331
	1.07155	27.3285	1.07156	48.6607	1.07193	22.5889
	1.07472	27.5507	1.07461	48.9074	1.07496	22.8513
	1.07773	27.7762	1.07774	49.18	1.07803	23.1078
	1.08081	27.9989	1.08084	49.4231	1.0811	23.3677
	1.0839	28.2302	1.08391	49.6621	1.08421	23.6362
	1.08692	28.4509	1.08693	49.9117	1.08724	23.8976
	1.08996	28.6658	1.08999	50.1868	1.09033	24.1586
	1.09312	28.8773	1.0931	50.4508	1.09341	24.4314
	1.09622	29.1181	1.09616	50.7227	1.09647	24.6954
	1.09921	29.3477	1.09924	50.9626	1.09958	24.9631
	1.10231	29.5692	1.10233	51.2001	1.10269	25.2434
	1.1054	29.8041	1.1054	51.4641	1.10572	25.5124
	1.10853	30.0392	1.10858	51.7162	1.10885	25.7892
	1.11167	30.2597	1.11163	51.9517	1.11188	26.0635
	1.11472	30.4944	1.11467	52.2133	1.11502	26.3407
	1.11777	30.7183	1.11779	52.4445	1.11813	26.6266
	1.12084	30.9385	1.12087	52.7017	1.12116	26.9009
	1.12395	31.1608	1.12397	52.9687	1.12428	27.181
	1.12694	31.3892	1.12696	53.2214	1.12733	27.4578
	1.13006	31.6228	1.13006	53.4669	1.13031	27.7428
	1.13315	31.8384	1.13312	53.733	1.1334	28.0349
	1.13621	32.0757	1.1362	53.9743	1.13651	28.3204
	1.13929	32.323	1.1393	54.2382	1.1396	28.6044
	1.14238	32.5594	1.1424	54.4855	1.14267	28.8945
	1.14545	32.8019	1.14549	54.7122	1.14576	29.1782
	1.14859	33.0356	1.14856	54.9441	1.14887	29.4687
	1.15166	33.2636	1.15174	55.2023	1.15191	29.7536
	1.15471	33.5182	1.15472	55.4444	1.15503	30.0385
	1.15783	33.7417	1.15777	55.6967	1.15807	30.3298
	1.16088	33.9755	1.16088	55.9441	1.16118	30.6202
	1.16393	34.2022	1.16391	56.211	1.16426	30.904
	1.16697	34.4512	1.16701	56.447	1.16729	31.195
	1.17007	34.6873	1.17009	56.7165	1.17034	31.494
	1.17313	34.9287	1.17313	56.9826	1.17348	31.791
	1.17624	35.157	1.17625	57.1993	1.17653	32.0846
	1.17933	35.3967	1.17928	57.4642	1.17959	32.375
	1.18239	35.6343	1.18237	57.7533	1.18265	32.6679
	1.18553	35.8819	1.18545	58.0307	1.18582	32.9773
	1.18865	36.1293	1.18862	58.2686	1.18892	33.2715
	1.1917	36.3406	1.19176	58.5307	1.19204	33.5677
	1.1948	36.5711	1.19477	58.7796	1.19508	33.8614
	1.19788	36.8051	1.19783	59.0397	1.19816	34.1522
	1.20092	37.0472	1.20098	59.3368	1.2012	34.458
	1.20402	37.2853	1.204	59.6228	1.20431	34.7553
	1.20709	37.526	1.20704	59.8834	1.20734	35.0491
	1.21011	37.7608	1.21013	60.1486	1.2104	35.3491
	1.21323	38.0072	1.21328	60.427	1.2135	35.6409
	1.21627	38.2386	1.21631	60.6427	1.21657	35.9437
	1.21931	38.4614	1.21941	60.8783	1.21967	36.2388
	1.22242	38.697	1.22245	61.1402	1.22273	36.5421
	1.22558	38.9429	1.22553	61.3614	1.22595	36.8426
	1.22865	39.2095	1.22864	61.6092	1.22895	37.1395
	1.23175	39.4513	1.23174	61.8757	1.23204	37.441
	1.23479	39.708	1.2348	62.1502	1.2351	37.7506
	1.23791	39.928	1.23793	62.3935	1.23818	38.0556
	1.24092	40.1547	1.24098	62.6474	1.24132	38.3684
	1.24404	40.3754	1.24398	62.8781	1.2443	38.6726
	1.24704	40.6049	1.24706	63.1018	1.24739	38.969
	1.25018	40.8272	1.25021	63.347	1.25049	39.2724
	1.25322	41.0657	1.25322	63.5858	1.25356	39.5672
	1.25633	41.3126	1.25628	63.8168	1.25659	39.8684
	1.25939	41.5573	1.2594	64.0513	1.25968	40.1667
	1.26245	41.8107	1.26243	64.2841	1.26282	40.471
	1.2657	42.0418	1.26565	64.5336	1.26594	40.7976
	1.26875	42.2828	1.26876	64.7994	1.26902	41.1157
	1.27185	42.5246	1.27185	65.0549	1.27213	41.412
	1.27488	42.7845	1.27487	65.2716	1.27525	41.7163
	1.27794	43.0432	1.27799	65.5346	1.27826	42.0219
	1.28109	43.315	1.281	65.8393	1.28136	42.3328
	1.2841	43.5631	1.28407	66.0932	1.28442	42.6217
	1.28711	43.797	1.28711	66.352	1.28747	42.9151
	1.29024	44.0511	1.29024	66.5807	1.29055	43.2263
	1.29334	44.3031	1.29331	66.8474	1.29361	43.523
	1.29635	44.5505	1.29639	67.0729	1.29668	43.8189
	1.29946	44.7873	1.29946	67.3465	1.29975	44.111
	1.30252	45.0173	1.30254	67.6285	1.30285	44.4114
	1.30566	45.2559	1.30568	67.8791	1.30595	44.7278
	1.30878	45.4979	1.30876	68.1528	1.30911	45.041
	1.31186	45.7319	1.31188	68.3971	1.31212	45.3374
	1.31488	45.9697	1.3149	68.6463	1.31529	45.6481
	1.31796	46.2069	1.31795	68.9277	1.3183	45.9426
	1.32108	46.4421	1.32103	69.176	1.32136	46.2427
	1.32409	46.694	1.32411	69.4207	1.32441	46.4247
	1.32721	46.9452	1.32717	69.6823	1.32748	46.6914
	1.3303	47.1551	1.33027	69.92	1.33059	46.9886
	1.33338	47.3856	1.33336	70.1606	1.33362	47.2797
	1.33638	47.6325	1.33645	70.4156	1.33667	47.5844
	1.33952	47.8829	1.33953	70.6848	1.3398	47.9027
	1.34264	48.1239	1.34262	70.9406	1.34295	48.2309
	1.34573	48.3727	1.34572	71.1762	1.34606	48.5509
	1.34888	48.5979	1.34885	71.4379	1.34917	48.8633
	1.35195	48.8482	1.35192	71.6831	1.35225	49.1323
	1.35497	49.0695	1.35502	71.9394	1.35527	49.461
	1.35803	49.3238	1.35805	72.202	1.3584	49.7793
	1.36115	49.5385	1.36116	72.4451	1.36146	50.0921
	1.36415	49.7598	1.36415	72.7142	1.36449	50.3882
	1.36726	49.9653	1.36719	72.9832	1.36756	50.7025
	1.37036	50.2059	1.37029	73.204	1.37064	51.0114
	1.37339	50.4418	1.37339	73.5144	1.3737	51.3085
	1.37644	50.6918	1.37646	73.8142	1.37678	51.6402
	1.37953	50.9577	1.37953	74.1076	1.3799	51.9359
	1.38271	51.1861	1.38268	74.3635	1.38298	52.253
	1.38574	51.4332	1.38578	74.6531	1.38608	52.5422
	1.38889	51.7085	1.38886	74.9392	1.38917	52.8418
	1.39193	51.9576	1.39192	75.2047	1.39221	53.187
	1.39498	52.193	1.39497	75.461	1.39531	53.495
	1.39812	52.4969	1.39813	75.7459	1.39845	53.7974
	1.40115	52.7308	1.40112	76.0027	1.40146	54.1241
	1.4042	52.9589	1.40419	76.2489	1.40454	54.4374
	1.40732	53.2017	1.4073	76.546	1.40759	54.7012
	1.41035	53.4358	1.41036	76.8498	1.41064	54.9965
	1.41341	53.7031	1.41347	77.1358	1.41372	55.3336
	1.41646	53.9573	1.41648	77.3747	1.41682	55.6428
	1.41958	54.2449	1.41961	77.6099	1.41993	55.9705
	1.42269	54.4973	1.42273	77.8832	1.42305	56.2925
	1.42574	54.7575	1.42581	78.1532	1.4261	56.6054
	1.42886	55.0207	1.4289	78.4305	1.42923	56.9202
	1.43195	55.2937	1.43194	78.6469	1.43227	57.2438
	1.43496	55.5522	1.43501	78.9382	1.43531	57.5538
	1.43809	55.787	1.4381	79.1514	1.43841	57.9142
	1.44111	56.0241	1.44115	79.4049	1.44149	60.8141
	1.44418	56.2999	1.44425	79.7588	1.44451	60.9553
	1.44727	56.5648	1.44735	79.985	1.44761	61.1854
	1.45036	56.8531	1.45038	80.171	1.45073	61.4908
	1.4534	57.1059	1.45346	80.3752	1.45381	61.8204
	1.45654	57.3434	1.45652	80.5916	1.45684	62.1452
	1.45959	57.5519	1.45963	80.8841	1.45989	62.4683
	1.46273	57.7575	1.46276	81.1319	1.46305	62.8123
	1.4658	57.9777	1.4658	81.4711	1.46615	63.1405
	1.46889	58.201	1.4689	81.6843	1.46921	63.4717
	1.47192	58.3403	1.47198	81.9431	1.47229	63.8492
	1.47502	58.5685	1.47507	82.2113	1.47539	64.183
	1.4781	58.8538	1.47818	82.4329	1.47844	64.5085
	1.4812	59.0919	1.48121	82.6996	1.48153	64.8455
	1.4842	59.2747	1.4842	82.931	1.48456	65.1752
	1.48729	59.5344	1.48735	83.1595	1.48766	65.5128
	1.49043	59.8589	1.49043	83.4213	1.49071	65.8447
	1.49343	60.1105	1.49349	83.6716	1.49377	66.1636
	1.49656	60.3927	1.49655	83.9535	1.49686	66.4827
	1.49832	60.5569	1.4982	84.0948	1.4986	66.6724
	1.4986	60.5888	1.49856	84.1329	1.49686	66.4182
	1.49689	60.4206	1.49692	83.9541	1.49381	65.9361
	1.49377	60.1523	1.49383	83.6864	1.49079	65.4671
	1.4907	59.9081	1.49077	83.4668	1.48768	65.0015
	1.48768	59.6519	1.48773	83.2018	1.48459	64.5464
	1.48456	59.4081	1.48459	82.8396	1.4816	64.0943
	1.48149	59.1109	1.48151	82.5288	1.47845	63.6419
	1.47849	58.8336	1.47842	82.2459	1.47539	63.1871
	1.47539	58.5611	1.47536	81.8525	1.47234	62.7607
	1.47231	58.3065	1.47236	81.5495	1.46923	62.2904
	1.46924	58.0158	1.46923	81.2429	1.46615	61.8268
	1.46614	57.7383	1.4662	80.9503	1.46309	61.3908
	1.46303	57.4774	1.4631	80.6426	1.45998	60.9516
	1.45994	57.2303	1.45994	80.4947	1.45688	60.4932
	1.45685	56.9533	1.45688	80.2245	1.45381	60.0525
	1.45376	56.716	1.45382	79.9376	1.45069	59.627
	1.4507	56.439	1.45081	79.6284	1.44766	59.1818
	1.44767	56.1712	1.44764	79.335	1.44457	58.7347
	1.44451	55.8632	1.44453	79.0568	1.44151	58.2885
	1.4415	55.6209	1.44155	78.8198	1.43845	57.8707
	1.43849	55.3637	1.43845	78.5665	1.43537	57.8077
	1.43533	55.1408	1.43537	78.2539	1.43226	57.3777
	1.43231	54.9287	1.43228	77.9768	1.42923	56.9477
	1.42923	54.6417	1.42924	77.6878	1.42615	56.5306
	1.42612	54.3925	1.42617	77.3621	1.42307	56.1001
	1.42306	54.1223	1.42308	77.0875	1.41995	55.6745
	1.41992	53.8259	1.41993	76.8087	1.4168	55.261
	1.41686	53.541	1.4168	76.5375	1.41375	54.8445
	1.41376	53.2463	1.41378	76.3451	1.41067	54.4452
	1.41068	52.978	1.41072	76.0595	1.4076	54.0448
	1.40759	52.7169	1.40763	75.7944	1.40451	53.6371
	1.40453	52.4302	1.40458	75.5029	1.40152	53.2423
	1.40147	52.1683	1.40149	75.206	1.39839	52.8285
	1.39837	51.8906	1.39842	74.9217	1.39533	52.394
	1.39532	51.6363	1.39533	74.6513	1.39226	51.9949
	1.39224	51.3742	1.39235	74.3496	1.3892	51.5975
	1.38921	51.112	1.38924	74.0547	1.38607	51.1982
	1.38609	50.8597	1.3861	73.79	1.38304	50.7863
	1.383	50.589	1.38298	73.5069	1.37997	50.3871
	1.37991	50.3273	1.37995	73.1934	1.37681	49.9916
	1.37681	50.0617	1.37687	73.0054	1.37374	49.6013
	1.37372	49.7699	1.37377	72.723	1.37069	49.2028
	1.37073	49.4982	1.37065	72.4618	1.3676	48.8134
	1.36758	49.207	1.36761	72.1984	1.36448	48.4292
	1.36454	48.9231	1.36453	71.936	1.36145	48.0452
	1.36145	48.6565	1.36147	71.6619	1.35842	47.6489
	1.3584	48.3636	1.35834	71.3894	1.35532	47.2775
	1.35526	48.1588	1.35536	71.1103	1.35222	46.9077
	1.35225	47.8818	1.35225	70.8173	1.34915	46.5019
	1.34916	47.603	1.3492	70.5398	1.34608	46.1177
	1.34611	47.332	1.34607	70.2609	1.34301	45.7296
	1.34298	47.0598	1.34298	69.9819	1.33986	45.3402
	1.33982	46.7791	1.33981	69.7493	1.33676	44.9569
	1.33673	46.5168	1.3368	69.5185	1.33369	44.5789
	1.3337	46.2554	1.33367	69.2501	1.3306	44.2001
	1.33062	46.0163	1.33056	68.9868	1.32751	43.8249
	1.32752	45.7407	1.32757	68.717	1.32449	43.451
	1.32447	45.4994	1.32449	68.4509	1.32138	43.1173
	1.32139	45.2434	1.32136	68.1879	1.31834	42.7456
	1.31833	44.9838	1.3183	67.9508	1.31521	42.3777
	1.3152	44.7341	1.31524	67.6519	1.31222	42.0165
	1.31215	44.4574	1.31217	67.3508	1.30907	41.6404
	1.30914	44.1981	1.30909	67.0727	1.30602	41.2479
	1.30598	43.937	1.30597	66.8166	1.30289	40.8909
	1.30293	43.6658	1.30287	66.5173	1.29982	40.5993
	1.29984	43.4038	1.29983	66.2412	1.29673	40.2293
	1.29668	43.1344	1.29672	65.9907	1.29366	39.8738
	1.29364	42.8936	1.29365	65.7495	1.29062	39.5057
	1.29063	42.6228	1.29059	65.4904	1.2875	39.1495
	1.28752	42.354	1.28749	65.2324	1.28445	38.7978
	1.28438	42.0883	1.28441	64.9864	1.28137	38.4315
	1.28138	41.8343	1.2814	64.6991	1.27834	38.0582
	1.2783	41.5824	1.27834	64.4317	1.27521	37.7039
	1.27523	41.3213	1.27525	64.1778	1.2721	37.3411
	1.27222	41.0821	1.27217	63.902	1.26911	36.9783
	1.26904	40.826	1.26905	63.6384	1.26604	36.6245
	1.26602	40.5721	1.26593	63.3991	1.26278	36.2555
	1.26285	40.3043	1.26281	63.151	1.25975	35.8995
	1.25976	40.0439	1.25976	62.8668	1.25661	35.5384
	1.25666	39.7614	1.25661	62.5889	1.25357	35.1841
	1.25358	39.4832	1.2536	62.3419	1.25048	34.837
	1.25052	39.2331	1.25052	62.0915	1.24743	34.4756
	1.24746	39.0441	1.24742	61.9419	1.24437	34.1311
	1.24439	38.7797	1.24436	61.9716	1.24127	33.7863
	1.24128	38.5231	1.24134	61.7531	1.23825	33.435
	1.23823	38.2744	1.23822	61.5105	1.2351	33.089
	1.23517	38.0172	1.2351	61.2362	1.23211	32.7364
	1.23208	37.7668	1.23206	60.9756	1.22898	32.388
	1.22901	37.4989	1.22898	60.7111	1.2259	32.0425
	1.22592	37.2288	1.2259	60.4499	1.22282	31.6954
	1.22271	36.9679	1.22281	60.18	1.21973	31.3453
	1.2197	36.7059	1.2197	59.928	1.21665	31.0013
	1.21659	36.4447	1.21667	59.6567	1.2136	30.6591
	1.21356	36.202	1.21358	59.3849	1.21051	30.3179
	1.21046	35.9431	1.21052	59.129	1.20745	29.9721
	1.20739	35.695	1.20741	58.8555	1.20438	29.6362
	1.20437	35.4479	1.20434	58.6052	1.20129	29.3019
	1.20128	35.1814	1.2013	58.3445	1.19821	28.9654
	1.19821	34.908	1.19819	58.0869	1.19514	28.6311
	1.19514	34.673	1.19513	57.8567	1.19212	28.2955
	1.19206	34.4323	1.19204	57.6164	1.18894	27.9661
	1.18901	34.193	1.18901	57.3437	1.18592	27.6329
	1.18582	33.9433	1.18587	57.0734	1.18272	27.2935
	1.18271	33.6895	1.18277	56.8317	1.17962	26.9596
	1.17962	33.4327	1.1796	56.5706	1.17658	26.6241
	1.17657	33.1984	1.1766	56.2933	1.17344	26.2962
	1.1735	32.9701	1.17349	56.0138	1.17038	25.968
	1.17043	32.7334	1.17044	55.7587	1.16726	25.6394
	1.16741	32.4872	1.16737	55.5022	1.16431	25.3153
	1.1643	32.2509	1.16427	55.2557	1.16117	24.9898
	1.16126	32.0027	1.16116	54.9958	1.1581	24.6606
	1.15811	31.7626	1.15814	54.7272	1.15506	24.3355
	1.15508	31.526	1.15507	54.459	1.15202	24.0146
	1.15203	31.2784	1.15199	54.2057	1.1489	23.6872
	1.14888	31.054	1.14885	53.9393	1.14579	23.3669
	1.14581	30.8161	1.14576	53.7302	1.14275	23.0448
	1.14274	30.6284	1.14273	53.4517	1.13961	22.7306
	1.1396	30.4318	1.13959	53.1775	1.13654	22.4094
	1.13657	30.108	1.13656	52.9031	1.13346	22.1023
	1.13345	29.8788	1.13354	52.8566	1.13037	21.7826
	1.1304	29.6399	1.1304	52.6375	1.12732	21.4674
	1.12738	29.4002	1.12734	52.3914	1.12429	21.1573
	1.12427	29.1759	1.12427	52.1122	1.12118	20.8496
	1.1212	28.9342	1.12124	51.852	1.11806	20.5376
	1.11809	28.664	1.11811	51.5952	1.11501	20.2311
	1.11506	28.4174	1.11507	51.3338	1.11201	19.9242
	1.11197	28.1674	1.112	51.0679	1.10891	19.6148
	1.10883	27.9313	1.10889	50.806	1.10572	19.3049
	1.10575	27.6897	1.10574	50.5386	1.10264	18.9977
	1.10264	27.4453	1.1027	50.2773	1.09957	18.6904
	1.09955	27.2093	1.09957	50.0142	1.09652	18.394
	1.09657	26.974	1.09653	49.7604	1.09349	18.0936
	1.09349	26.7356	1.09346	49.4977	1.09033	17.7879
	1.09038	26.4907	1.09032	49.2282	1.08729	17.4904
	1.08731	26.2465	1.0873	48.9682	1.08428	17.1967
	1.08426	26.02	1.08424	48.7149	1.08117	16.9012
	1.08122	25.7863	1.08114	48.4529	1.07805	16.6076
	1.07807	25.5612	1.07808	48.2012	1.07499	16.3182
	1.07502	25.3258	1.07506	47.9447	1.07198	16.0276
	1.07197	25.0989	1.07194	47.6922	1.06888	15.7373
	1.06885	24.8686	1.06884	47.4401	1.06576	15.446
	1.06573	24.6366	1.06576	47.1981	1.06265	15.1597
	1.06262	24.4046	1.06268	46.9233	1.05955	14.8719
	1.05958	24.1737	1.05959	46.6903	1.05649	14.592
	1.05648	23.9384	1.05651	46.4274	1.05342	14.3136
	1.05345	23.7112	1.05348	46.1955	1.05035	14.0312
	1.05033	23.4922	1.0504	45.9388	1.0473	13.7577
	1.04725	23.2621	1.04726	45.6824	1.04429	13.4875
	1.04425	23.0322	1.04424	45.4179	1.04116	13.2104
	1.04113	22.8031	1.04114	45.1529	1.03806	12.9375
	1.03811	22.5789	1.03805	44.9006	1.03503	12.6704
	1.035	22.3545	1.03499	44.655	1.03186	12.3995
	1.03192	22.1315	1.03188	44.409	1.02878	12.1355
	1.02885	21.9023	1.02887	44.1587	1.02566	11.8594
	1.0257	21.677	1.02569	43.8939	1.02258	11.5961
	1.0226	21.4606	1.02258	43.6433	1.0195	11.3369
	1.01948	21.2448	1.01948	43.4004	1.01645	11.0818
	1.01644	21.025	1.01647	43.1538	1.01333	10.8268
	1.01337	20.8003	1.01337	42.9015	1.01027	10.5727
	1.01028	20.5743	1.0103	42.6477	1.00722	10.3263
	1.00722	20.3557	1.00721	42.406	1.00416	10.081
	1.00417	20.1411	1.00415	42.1517	1.00108	9.83276
	1.00111	19.9204	1.0011	41.8924	0.99801	9.58946
	0.99804	19.6978	0.99803	41.6502	0.99491	9.35047
	0.99495	19.4769	0.99497	41.3989	0.99185	9.11054
	0.99184	19.259	0.99186	41.1388	0.98877	8.87615
	0.98882	19.0439	0.98873	40.8892	0.98563	8.64145
	0.98562	18.8215	0.9856	40.6422	0.98257	8.4104
	0.9826	18.6056	0.98253	40.3884	0.97946	8.18635
	0.97951	18.3947	0.97952	40.1401	0.97639	7.96391
	0.97643	18.1786	0.97643	39.8803	0.97331	7.74153
	0.97334	17.9699	0.97336	39.6312	0.97023	7.52321
	0.97031	17.7528	0.97026	39.3777	0.96726	7.31254
	0.96715	17.5376	0.9672	39.1227	0.96411	7.10411
	0.96413	17.3207	0.96415	38.8891	0.96102	6.89548
	0.96106	17.1095	0.96109	38.6463	0.95798	6.69175
	0.95797	16.8962	0.95797	38.399	0.95496	6.49322
	0.95491	16.6804	0.95489	38.1499	0.95183	6.29579
	0.95185	16.4717	0.9518	37.8979	0.94877	6.10206
	0.94877	16.2657	0.94873	37.6576	0.94566	5.91241
	0.94561	16.0629	0.94566	37.4147	0.94254	5.72651
	0.94255	15.8565	0.94258	37.1712	0.9395	5.54727
	0.93949	15.6545	0.93953	36.9261	0.93643	5.36535
	0.93646	15.4477	0.9364	36.6777	0.93332	5.19139
	0.93336	15.2387	0.93329	36.4284	0.93023	5.02357
	0.93027	15.0366	0.93022	36.1909	0.9272	4.86439
	0.92722	14.8332	0.92722	35.9622	0.92414	4.70342
	0.92412	14.6294	0.92412	35.7249	0.92102	4.54826
	0.92106	14.4287	0.92105	35.5376	0.91768	4.3547
	0.91796	14.2346	0.918	35.293	0.91433	4.18999
	0.9149	14.0303	0.91489	35.0461	0.91121	4.05056
	0.91178	13.8264	0.91178	34.7942	0.90807	3.91016
	0.90869	13.6306	0.90872	34.5417	0.90498	3.77846
	0.90561	13.4298	0.90569	34.2871	0.90192	3.6516
	0.90254	13.233	0.90256	34.027	0.89882	3.53038
	0.89945	13.0438	0.89947	33.7745	0.89579	3.4136
	0.8964	12.8518	0.89639	33.5183	0.89268	3.29832
	0.89328	12.6528	0.89328	33.2668	0.88961	3.19119
	0.89029	12.4601	0.89027	33.0265	0.88658	3.08903
	0.88719	12.2701	0.8872	32.7833	0.88353	2.98695
	0.88412	12.082	0.88412	32.5407	0.88044	2.89203
	0.88106	11.89	0.88101	32.297	0.87735	2.80037
	0.87796	11.7006	0.87798	32.0474	0.87422	2.71191
	0.87484	11.5135	0.87489	31.8055	0.87117	2.62953
	0.87185	11.3314	0.87184	31.5543	0.868	2.54428
	0.86866	11.1427	0.86861	31.3047	0.86493	2.46901
	0.86558	10.9599	0.86554	31.0615	0.86189	2.39861
	0.8625	10.778	0.86245	30.8165	0.85875	2.33076
	0.85939	10.5991	0.8594	30.5718	0.85571	2.26424
	0.85631	10.4254	0.85637	30.328	0.85261	2.20099
	0.85321	10.2479	0.85319	30.081	0.84957	2.14439
	0.85015	10.0721	0.8502	29.8388	0.84655	2.08902
	0.84712	9.90122	0.84714	29.5949	0.84343	2.03389
	0.84403	9.72145	0.84404	29.3535	0.84032	1.98325
	0.84102	9.54924	0.84098	29.1133	0.83731	1.93598
	0.83789	9.38158	0.83788	28.8666	0.83412	1.88874
	0.83482	9.2115	0.83478	28.6181	0.83108	1.84512
	0.83173	9.04283	0.83177	28.3697	0.828	1.80213
	0.82862	8.87311	0.82862	28.1266	0.82489	1.76264
	0.82556	8.70985	0.82554	27.9126	0.82185	1.72759
	0.82243	8.5449	0.82244	27.6676	0.81872	1.69231
	0.81934	8.38241	0.81938	27.4278	0.81567	1.6566
	0.81632	8.22358	0.81627	27.1889	0.81257	1.62503
	0.81322	8.0675	0.81324	26.9518	0.80956	1.59658
	0.8102	7.91492	0.81015	26.7187	0.80645	1.5657
	0.80714	7.75901	0.80713	26.4837	0.80342	1.53617
	0.80399	7.60116	0.80397	26.2433	0.80031	1.50901
	0.80098	7.45139	0.80097	26.0066	0.79726	1.48482
	0.79791	7.30439	0.79788	25.7659	0.79419	1.45911
	0.79481	7.15298	0.79481	25.5269	0.79105	1.43204
	0.79172	7.00692	0.79166	25.2956	0.78798	1.40907
	0.78858	6.86067	0.78862	25.0555	0.78488	1.38601
	0.78551	6.71843	0.7855	24.8154	0.78183	1.36661
	0.78248	6.57879	0.78243	24.5756	0.77873	1.34506
	0.77929	6.43716	0.77933	24.3533	0.77567	1.32247
	0.77625	6.29959	0.77626	24.1168	0.77256	1.30526
	0.77319	6.16518	0.77322	23.8737	0.76954	1.28836
	0.77012	6.03513	0.77013	23.6487	0.76647	1.26777
	0.76711	5.90154	0.76709	23.4149	0.76336	1.24972
	0.7637	5.75106	0.76398	23.1795	0.76031	1.23258
	0.7603	5.57366	0.76088	22.9423	0.75725	1.21588
	0.75723	5.44963	0.75784	22.7141	0.75414	1.19892
	0.75418	5.32405	0.75473	22.477	0.75102	1.17919
	0.75105	5.20129	0.75167	22.2437	0.74797	1.16535
	0.74797	5.07879	0.74856	21.9983	0.7448	1.15037
	0.74487	4.9603	0.74544	21.7645	0.74177	1.13574
	0.74179	4.8436	0.74243	21.5305	0.73871	1.12051
	0.73863	4.72681	0.7393	21.3001	0.73562	1.10427
	0.73559	4.61078	0.73623	21.0636	0.73259	1.09194
	0.73253	4.50151	0.73318	20.8272	0.72949	1.07862
	0.72953	4.39361	0.7301	20.6001	0.72641	1.06197
	0.72644	4.28165	0.72702	20.3714	0.7234	1.04857
	0.72336	4.17394	0.72396	20.1352	0.72027	1.03587
	0.72025	4.06923	0.72093	19.9037	0.71721	1.02165
	0.71721	3.9642	0.71786	19.6711	0.71415	1.00833
	0.71406	3.8612	0.71468	19.4422	0.71097	0.98954
	0.71094	3.7529	0.71159	19.2179	0.70791	0.98028
	0.70787	3.65429	0.70849	18.989	0.70481	0.96892
	0.70476	3.55417	0.70542	18.7613	0.70175	0.9547
	0.70173	3.45616	0.70235	18.5436	0.6987	0.94147
	0.69866	3.35945	0.69926	18.3184	0.69552	0.92851
	0.69558	3.26212	0.69622	18.0917	0.6925	0.91818
	0.69253	3.16912	0.69313	17.8717	0.68942	0.90594
	0.68949	3.07533	0.69005	17.6534	0.68634	0.89014
	0.68637	2.9789	0.68701	17.4275	0.68331	0.88011
	0.68324	2.88705	0.68396	17.2014	0.68024	0.86936
	0.68023	2.79556	0.68089	16.9804	0.67714	0.85476
	0.67713	2.70129	0.67773	16.7561	0.67407	0.84247
	0.67405	2.60987	0.67468	16.5293	0.67093	0.82857
	0.67093	2.51735	0.67156	16.3025	0.6679	0.8174
	0.66785	2.42618	0.66849	16.0857	0.66479	0.80636
	0.66479	2.33573	0.66543	15.8636	0.66171	0.79321
	0.66167	2.24518	0.66233	15.6469	0.65867	0.78095
	0.6586	2.15548	0.65928	15.4268	0.65552	0.76976
	0.6555	2.0656	0.65615	15.2048	0.6525	0.75989
	0.65249	1.97774	0.65316	14.9887	0.64941	0.74695
	0.64946	1.88844	0.65009	14.7738	0.64637	0.73395
	0.64632	1.79621	0.64694	14.5544	0.64327	0.72369
	0.64329	1.70743	0.64388	14.3428	0.64023	0.71378
	0.6402	1.61787	0.64082	14.1269	0.63704	0.70002
	0.63708	1.52402	0.6378	13.9099	0.634	0.68597
	0.63394	1.43083	0.63464	13.6993	0.63083	0.67575
	0.6308	1.33449	0.63145	13.4748	0.62771	0.66671
	0.6277	1.24426	0.62833	13.2597	0.62465	0.65754
	0.62467	1.15424	0.62525	13.048	0.62157	0.64532
	0.6216	1.06365	0.62223	12.8357	0.61851	0.63513
	0.61845	0.97326	0.61914	12.6215	0.61542	0.62678
	0.61538	0.8825	0.61606	12.4085	0.61237	0.6179
	0.61239	0.79328	0.61302	12.2024	0.60933	0.6056
	0.6093	0.70143	0.60994	11.9961	0.60624	0.59601
	0.60617	0.61008	0.60679	11.7911	0.60312	0.58787
	0.60282	0.509	0.60378	11.5834	0.60007	0.57858
	0.59945	0.40841	0.60071	11.377	0.59698	0.5678
	0.59637	0.31657	0.59759	11.1687	0.59386	0.55724
	0.59324	0.22404	0.59452	10.9615	0.59079	0.54977
	0.59016	0.1354	0.59141	10.7551	0.58766	0.54011
	0.58705	0.04497	0.58834	10.5542	0.58457	0.53265
	0.58403	-0.0427	0.58529	10.3557	0.58154	0.52442
	0.58096	-0.12972	0.5822	10.1532	0.57847	0.51529
	0.57785	-0.21779	0.57914	9.95057	0.57539	0.51021
	0.57482	-0.30078	0.57602	9.74971	0.57236	0.50281
	0.57177	-0.38354	0.57305	9.55518	0.56927	0.493
	0.56865	-0.46784	0.56988	9.35788	0.56616	0.48677
	0.56557	-0.54726	0.56685	9.15573	0.56316	0.4802
	0.56252	-0.6253	0.56376	8.96388	0.56007	0.47218
	0.55945	-0.70359	0.56067	8.77879	0.55696	0.46459
	0.55634	-0.77972	0.55758	8.58078	0.5535	0.4531
	0.5532	-0.85866	0.55449	8.38372	0.55011	0.44566
	0.55009	-0.92729	0.55135	8.18919	0.547	0.44022
	0.54699	-0.99536	0.5483	7.99867	0.54394	0.4343
	0.54391	-1.05919	0.54523	7.80944	0.5409	0.42804
	0.54088	-1.11864	0.54212	7.6184	0.53779	0.42093
	0.53775	-1.17495	0.53903	7.4297	0.53475	0.41778
	0.53472	-1.22413	0.53596	7.24444	0.53171	0.41182
	0.53168	-1.26848	0.53289	7.06126	0.52856	0.40354
	0.52858	-1.31087	0.52986	6.87766	0.52548	0.40122
	0.5255	-1.34475	0.52677	6.69543	0.52244	0.39718
	0.52242	-1.37252	0.52375	6.51502	0.51937	0.39047
	0.51874	-1.39803	0.52064	6.33519	0.51627	0.38551
	0.51566	-1.41432	0.5175	6.15463	0.51315	0.37869
	0.51252	-1.42495	0.51441	5.97389	0.51009	0.37509
	0.50943	-1.42853	0.511	5.77443	0.50701	0.37095
	0.50637	-1.42545	0.50755	5.54633	0.50392	0.36522
	0.50336	-1.4182	0.50457	5.37585	0.50087	0.36036
	0.50026	-1.40683	0.50143	5.20585	0.49779	0.35698
	0.49714	-1.39046	0.49837	5.03478	0.49477	0.35467
	0.49407	-1.36887	0.49532	4.86908	0.49164	0.34885
	0.49105	-1.34876	0.49227	4.7047	0.4886	0.34239
	0.48808	-1.32699	0.48914	4.53895	0.4855	0.33954
	0.48489	-1.30255	0.48612	4.37822	0.48243	0.33663
	0.48184	-1.27813	0.48302	4.21977	0.47935	0.33008
	0.47871	-1.25814	0.47998	4.05976	0.47621	0.32565
	0.47563	-1.23858	0.47689	3.90347	0.47317	0.32168
	0.47248	-1.21873	0.47375	3.74516	0.47005	0.31841
	0.46944	-1.2006	0.47064	3.5933	0.46699	0.31668
	0.46636	-1.18286	0.46759	3.44341	0.46388	0.31285
	0.4633	-1.16742	0.46451	3.29487	0.4608	0.31001
	0.4602	-1.15506	0.46144	3.1496	0.45774	0.30736
	0.45709	-1.14207	0.45834	3.00391	0.45468	0.3031
	0.45406	-1.13021	0.4553	2.86392	0.45166	0.29635
	0.45103	-1.12397	0.45225	2.72447	0.44857	0.29281
	0.44791	-1.11732	0.44915	2.58352	0.44549	0.29064
	0.44485	-1.11162	0.44609	2.4489	0.44243	0.28656
	0.44174	-1.10901	0.44302	2.3161	0.43933	0.28014
	0.43871	-1.10895	0.43989	2.18243	0.43624	0.27472
	0.43563	-1.11135	0.43682	2.0517	0.43307	0.27229
	0.43248	-1.11204	0.43373	1.92344	0.42999	0.26706
	0.42939	-1.11575	0.43061	1.79888	0.42697	0.26481
	0.42635	-1.11869	0.4276	1.67743	0.42387	0.26093
	0.42329	-1.12271	0.42454	1.55748	0.42076	0.25584
	0.42017	-1.12918	0.42138	1.43983	0.41773	0.25368
	0.41714	-1.13261	0.41835	1.32568	0.41471	0.25037
	0.41405	-1.1378	0.41528	1.21558	0.41159	0.24429
	0.411	-1.14729	0.41224	1.10457	0.40854	0.2418
	0.40791	-1.15301	0.40916	0.99599	0.40545	0.23933
	0.40484	-1.15893	0.40608	0.89226	0.40242	0.23399
	0.40176	-1.16661	0.40301	0.79102	0.3993	0.23006
	0.39866	-1.17339	0.39992	0.68902	0.39619	0.22291
	0.39554	-1.18413	0.3968	0.5891	0.39304	0.22258
	0.39238	-1.1877	0.39307	0.47056	0.38992	0.21719
	0.38932	-1.19324	0.39	0.37901	0.38685	0.2133
	0.38627	-1.19768	0.38694	0.29148	0.38382	0.21143
	0.38322	-1.20022	0.38387	0.20587	0.38072	0.20625
	0.3801	-1.20491	0.38072	0.12037	0.37768	0.20344
	0.37703	-1.20615	0.37734	0.03426	0.37457	0.19963
	0.37403	-1.20819	0.37399	-0.0513	0.37148	0.19388
	0.37088	-1.21243	0.37056	-0.13491	0.36848	0.1923
	0.36781	-1.21185	0.36723	-0.21126	0.36538	0.1889
	0.36477	-1.21232	0.36421	-0.28013	0.36229	0.18373
	0.36168	-1.21457	0.36107	-0.34712	0.35921	0.18056
	0.3586	-1.21442	0.35795	-0.41008	0.35609	0.17389
	0.35546	-1.21629	0.35486	-0.47255	0.35304	0.17216
	0.35242	-1.21471	0.35175	-0.53175	0.34996	0.16823
	0.34932	-1.21326	0.34874	-0.58581	0.34689	0.16396
	0.34622	-1.21067	0.34565	-0.63744	0.34379	0.16061
	0.34321	-1.20688	0.34256	-0.6887	0.34075	0.15661
	0.34011	-1.20451	0.3395	-0.73764	0.33766	0.15393
	0.33703	-1.2	0.33643	-0.78099	0.33466	0.15029
	0.33398	-1.19603	0.33337	-0.82383	0.3315	0.14477
	0.33083	-1.19342	0.33036	-0.86629	0.32846	0.14322
	0.32781	-1.18759	0.32725	-0.90492	0.32537	0.13909
	0.3248	-1.18202	0.32418	-0.94045	0.32226	0.1327
	0.32167	-1.17884	0.32106	-0.97519	0.31917	0.1302
	0.31863	-1.17323	0.31797	-1.00707	0.3161	0.12627
	0.31544	-1.16794	0.31487	-1.03694	0.31298	0.12147
	0.31241	-1.16212	0.31178	-1.06546	0.30997	0.11731
	0.3093	-1.15523	0.3087	-1.08812	0.30685	0.11389
	0.30629	-1.14795	0.30569	-1.1099	0.30377	0.11006
	0.30317	-1.14078	0.30254	-1.13241	0.30071	0.1056
	0.3001	-1.13295	0.29949	-1.15074	0.29767	0.10221
	0.29707	-1.12421	0.29645	-1.16557	0.29458	0.09797
	0.29398	-1.11693	0.29339	-1.18131	0.29152	0.09357
	0.29091	-1.10961	0.29029	-1.19545	0.28844	0.09117
	0.28786	-1.10082	0.28721	-1.20765	0.28539	0.08646
	0.28474	-1.09228	0.28414	-1.21754	0.28226	0.0789
	0.28171	-1.08601	0.28102	-1.22762	0.27917	0.07583
	0.2786	-1.0776	0.27796	-1.23734	0.27609	0.07243
	0.27547	-1.06833	0.27486	-1.24376	0.27297	0.06669
	0.27236	-1.06052	0.27175	-1.25019	0.26992	0.06422
	0.26932	-1.0504	0.26871	-1.25175	0.26686	0.06136
	0.26629	-1.03928	0.26563	-1.25324	0.26341	0.05178
	0.26316	-1.03041	0.26253	-1.25656	0.26001	0.04576
	0.26009	-1.01994	0.2595	-1.25472	0.25697	0.04176
	0.25709	-1.0087	0.25641	-1.251	0.25388	0.03513
	0.25393	-0.99903	0.25332	-1.24967	0.2508	0.03124
	0.25088	-0.98833	0.25026	-1.24607	0.24776	0.02792
	0.24786	-0.978	0.24721	-1.2413	0.24469	0.02347
	0.2447	-0.96862	0.24412	-1.23536	0.24162	0.01839
	0.24167	-0.95857	0.24109	-1.22881	0.23843	0.00837
	0.23851	-0.95098	0.23789	-1.22793	0.23536	0.00767
	0.23542	-0.93947	0.23482	-1.21783	0.2323	0.0023
	0.23232	-0.92994	0.23173	-1.20809	0.22918	-0.00188
	0.22927	-0.91776	0.22863	-1.19719	0.22612	-0.00673
	0.22623	-0.90555	0.22555	-1.18615	0.22306	-0.01226
	0.22302	-0.89645	0.22246	-1.17676	0.21992	-0.01452
	0.21998	-0.88444	0.21939	-1.16211	0.21691	-0.01883
	0.217	-0.87301	0.21634	-1.14803	0.21385	-0.02598
	0.21388	-0.86313	0.21323	-1.13713	0.21075	-0.03006
	0.21084	-0.85161	0.21027	-1.1229	0.20767	-0.03424
	0.20776	-0.84132	0.2071	-1.10821	0.2046	-0.04024
	0.20465	-0.83235	0.20407	-1.09457	0.20148	-0.045
	0.20159	-0.8211	0.201	-1.07946	0.19835	-0.05271
	0.19841	-0.81242	0.19788	-1.06711	0.19535	-0.05573
	0.19538	-0.80158	0.19477	-1.05142	0.19223	-0.05987
	0.1923	-0.79238	0.19169	-1.03426	0.18916	-0.06536
	0.18928	-0.78099	0.18866	-1.0178	0.18605	-0.07049
	0.18619	-0.76971	0.18555	-1.00233	0.18305	-0.07654
	0.18307	-0.76125	0.18244	-0.98637	0.17995	-0.07951
	0.18008	-0.75047	0.17943	-0.96794	0.17692	-0.08529
	0.17696	-0.73992	0.17637	-0.9509	0.17382	-0.09462
	0.17386	-0.73122	0.17323	-0.93726	0.17077	-0.09843
	0.17081	-0.72131	0.17024	-0.92007	0.16746	-0.09835
	0.16776	-0.71197	0.16715	-0.90228	0.164	-0.10628
	0.16463	-0.70369	0.16405	-0.88732	0.16094	-0.11375
	0.16159	-0.69327	0.16094	-0.87191	0.15779	-0.1204
	0.15842	-0.6863	0.15787	-0.85706	0.1547	-0.12664
	0.15536	-0.67778	0.15473	-0.84061	0.15164	-0.13124
	0.15224	-0.66869	0.15169	-0.82354	0.14855	-0.13848
	0.14924	-0.65912	0.1486	-0.80706	0.14552	-0.14603
	0.14615	-0.65056	0.14549	-0.79237	0.1424	-0.15163
	0.14304	-0.64327	0.14244	-0.77578	0.13938	-0.15685
	0.13999	-0.63441	0.13937	-0.75794	0.13629	-0.16609
	0.13693	-0.62551	0.13638	-0.74329	0.13325	-0.17472
	0.13381	-0.61919	0.13325	-0.72887	0.13019	-0.18183
	0.13078	-0.61182	0.13021	-0.71293	0.12711	-0.18942
	0.12774	-0.60474	0.12713	-0.69682	0.12395	-0.20041
	0.12457	-0.5985	0.12399	-0.68321	0.12091	-0.21147
	0.12154	-0.59142	0.1209	-0.66963	0.11782	-0.2194
	0.11842	-0.58555	0.11782	-0.65426	0.11475	-0.23018
	0.11529	-0.58031	0.11471	-0.63997	0.11166	-0.23963
	0.11224	-0.57297	0.11167	-0.62425	0.10856	-0.25123
	0.10902	-0.5682	0.1086	-0.61013	0.10551	-0.26461
	0.10576	-0.56524	0.10547	-0.59661	0.10238	-0.27487
	0.10271	-0.56013	0.10239	-0.58095	0.09935	-0.28649
	0.09967	-0.55427	0.09936	-0.56536	0.09633	-0.30276
	0.09662	-0.54973	0.09628	-0.55302	0.09322	-0.317
	0.09358	-0.54514	0.09318	-0.53894	0.09018	-0.33163
	0.09047	-0.54137	0.09015	-0.52394	0.08707	-0.34788
	0.08734	-0.5377	0.08707	-0.50993	0.08396	-0.36651
	0.08425	-0.53372	0.08397	-0.49639	0.08086	-0.39021
	0.08112	-0.53188	0.08085	-0.48511	0.07775	-0.40671
	0.0781	-0.52825	0.07777	-0.46872	0.07463	-0.42772
	0.07494	-0.52614	0.07463	-0.45383	0.07156	-0.4493
	0.07185	-0.52223	0.07157	-0.43837	0.06853	-0.47304
	0.06887	-0.51918	0.06851	-0.42314	0.06543	-0.50001
	0.06574	-0.51853	0.06541	-0.4083	0.06232	-0.52392
	0.06265	-0.51625	0.06234	-0.39047	0.05934	-0.55194
	0.05964	-0.51396	0.05933	-0.37406	0.05624	-0.58596
	0.05654	-0.51328	0.05622	-0.35932	0.05318	-0.61728
	0.05347	-0.5122	0.05316	-0.34182	0.05006	-0.65102
	0.05035	-0.51245	0.05005	-0.32442	0.047	-0.68987
	0.04723	-0.51231	0.04698	-0.30851	0.04393	-0.73081
	0.04418	-0.51181	0.04391	-0.29234	0.04078	-0.77788
	0.0411	-0.51336	0.04083	-0.27771	0.03774	-0.82255
	0.03804	-0.51391	0.03776	-0.26105	0.03464	-0.87285
	0.03492	-0.51493	0.03464	-0.2468	0.03157	-0.92748
	0.03183	-0.51532	0.03157	-0.23389	0.02855	-0.9859
	0.02879	-0.51623	0.02847	-0.22154	0.0251	-1.05762
	0.02572	-0.51948	0.02538	-0.21126	0.02176	-1.1259
	0.02263	-0.52087	0.02232	-0.20073	0.01867	-1.20059
	0.0196	-0.52223	0.01932	-0.19358	0.01554	-1.28443
	0.01652	-0.52549	0.01619	-0.1885	0.01256	-1.37048
	0.01345	-0.52829	0.01312	-0.18188	0.00945	-1.46236
	0.01035	-0.53153	0.01006	-0.17745	0.00634	-1.56534
	0.00728	-0.53496	0.00694	-0.17594	0.00317	-1.68603
	0.00419	-0.53726	0.00388	-0.17512	-0.000226257	-1.82174
	0.000637611	-0.55122	0.000337616	-0.18108	-0.00334	-1.94345
	-0.00243	-0.55012	-0.0027	-0.17513	-0.00642	-2.07548
	-0.00547	-0.55287	-0.0058	-0.17413	-0.00945	-2.22041
	-0.00859	-0.55593	-0.00885	-0.17446	-0.01253	-2.377
	-0.0116	-0.56008	-0.0119	-0.17465	-0.01563	-2.54051
	-0.0147	-0.56514	-0.01503	-0.17517	-0.01866	-2.70712
	-0.01777	-0.5688	-0.01809	-0.17627	-0.02173	-2.88251
	-0.02082	-0.5727	-0.02109	-0.17829	-0.02482	-3.06236
	-0.02393	-0.57842	-0.02421	-0.18069	-0.02792	-3.23957
	-0.027	-0.58334	-0.02728	-0.18178	-0.03097	-3.41487
	-0.03003	-0.58819	-0.03039	-0.18393	-0.03404	-3.5942
	-0.03315	-0.5934	-0.03345	-0.18787	-0.03713	-3.77367
	-0.03629	-0.59809	-0.03652	-0.18996	-0.04023	-3.94995
	-0.0393	-0.60409	-0.03961	-0.19183	-0.04334	-4.12585
	-0.04244	-0.61078	-0.04273	-0.1949	-0.04639	-4.29711
	-0.04547	-0.61454	-0.04581	-0.19767	-0.04948	-4.46997
	-0.04857	-0.62002	-0.04884	-0.20023	-0.05253	-4.64409
	-0.05161	-0.62543	-0.05194	-0.20323	-0.05567	-4.81383
	-0.05469	-0.6303	-0.05502	-0.20596	-0.05865	-4.98262
	-0.05777	-0.63437	-0.05802	-0.2092	-0.06176	-5.15567
	-0.06087	-0.63881	-0.06111	-0.21352	-0.06485	-5.32697
	-0.06394	-0.64403	-0.06422	-0.21655	-0.06791	-5.49644
	-0.06701	-0.6491	-0.06729	-0.22041	-0.07102	-5.66223
	-0.07008	-0.65364	-0.07034	-0.22519	-0.07404	-5.8288
	-0.07313	-0.65869	-0.07341	-0.23072	-0.07719	-5.9976
	-0.07626	-0.66495	-0.07653	-0.23678	-0.0803	-6.15385
	-0.07936	-0.67	-0.07966	-0.24083	-0.08341	-6.30406
	-0.08246	-0.67507	-0.08275	-0.24815	-0.08643	-6.44625
	-0.0856	-0.67853	-0.08583	-0.25351	-0.08959	-6.58477
	-0.08862	-0.6826	-0.08892	-0.25965	-0.09265	-6.72593
	-0.09173	-0.68821	-0.09201	-0.26756	-0.09568	-6.86996
	-0.09477	-0.69213	-0.09504	-0.27537	-0.09876	-7.02508
	-0.09785	-0.69525	-0.09812	-0.28398	-0.10183	-7.19009
	-0.10093	-0.69982	-0.10119	-0.29394	-0.10494	-7.3475
	-0.10395	-0.70431	-0.10427	-0.30322	-0.10797	-7.49733
	-0.10704	-0.7089	-0.10737	-0.31427	-0.11103	-7.64946
	-0.11009	-0.71256	-0.11042	-0.32672	-0.11413	-7.80489
	-0.11324	-0.71617	-0.11352	-0.33883	-0.11723	-7.96764
	-0.11631	-0.7213	-0.11665	-0.35271	-0.12035	-8.12049
	-0.11942	-0.72483	-0.11971	-0.3662	-0.1234	-8.2714
	-0.12251	-0.72873	-0.12278	-0.38224	-0.12643	-8.42227
	-0.1256	-0.73141	-0.12589	-0.39754	-0.12952	-8.57557
	-0.12862	-0.73507	-0.12888	-0.41322	-0.13269	-8.73374
	-0.13172	-0.74012	-0.13201	-0.43224	-0.13567	-8.88389
	-0.13476	-0.74243	-0.13509	-0.45034	-0.13873	-9.03832
	-0.13781	-0.74478	-0.13815	-0.46956	-0.14181	-9.20374
	-0.14094	-0.74904	-0.14117	-0.49029	-0.14489	-9.36943
	-0.14405	-0.75207	-0.14429	-0.51079	-0.14795	-9.54046
	-0.14704	-0.75543	-0.14734	-0.53349	-0.15107	-9.7235
	-0.15017	-0.7579	-0.15043	-0.55673	-0.15412	-9.90986
	-0.15324	-0.76081	-0.15349	-0.5796	-0.15727	-10.1097
	-0.15634	-0.76606	-0.15667	-0.60578	-0.16033	-10.308
	-0.15944	-0.76874	-0.15973	-0.63114	-0.16339	-10.5095
	-0.16248	-0.77182	-0.1628	-0.65761	-0.16646	-10.7167
	-0.16558	-0.77579	-0.16589	-0.68417	-0.16967	-10.9312
	-0.16861	-0.78035	-0.16898	-0.71169	-0.17296	-11.1453
	-0.17175	-0.78465	-0.17204	-0.74195	-0.176	-11.3624
	-0.17479	-0.78622	-0.17515	-0.77114	-0.17902	-11.587
	-0.17785	-0.78959	-0.17814	-0.80118	-0.18215	-11.8186
	-0.18093	-0.79469	-0.18125	-0.83313	-0.1852	-12.0495
	-0.18399	-0.79836	-0.1843	-0.86509	-0.18825	-12.2828
	-0.18704	-0.80165	-0.18737	-0.89858	-0.19139	-12.5245
	-0.19013	-0.80644	-0.1905	-0.93284	-0.19443	-12.7683
	-0.19326	-0.81124	-0.19352	-0.96663	-0.19759	-13.0149
	-0.19636	-0.81802	-0.19662	-1.00359	-0.20065	-13.2635
	-0.19941	-0.82295	-0.19971	-1.04075	-0.2037	-13.5101
	-0.20254	-0.82862	-0.20284	-1.07785	-0.2068	-13.7598
	-0.20554	-0.83529	-0.20588	-1.1156	-0.20987	-14.0166
	-0.20865	-0.84297	-0.20894	-1.15571	-0.21295	-14.2721
	-0.21173	-0.85064	-0.21205	-1.19696	-0.21602	-14.5245
	-0.21479	-0.85758	-0.21508	-1.23763	-0.21909	-14.7842
	-0.21787	-0.86694	-0.21816	-1.28005	-0.22209	-15.0491
	-0.22095	-0.87862	-0.22124	-1.32514	-0.2252	-15.3101
	-0.22401	-0.88891	-0.22446	-1.3715	-0.22828	-15.5736
	-0.22704	-0.90001	-0.2277	-1.41815	-0.23141	-15.8429
	-0.23017	-0.91346	-0.23075	-1.46705	-0.2345	-16.1192
	-0.23329	-0.92916	-0.23388	-1.51754	-0.23764	-16.3914
	-0.23648	-0.94555	-0.23697	-1.57	-0.24071	-16.6642
	-0.2395	-0.96178	-0.24013	-1.62376	-0.24378	-16.9367
	-0.24259	-0.97991	-0.24319	-1.67707	-0.24683	-17.2123
	-0.24566	-1.0008	-0.24631	-1.73247	-0.24991	-17.4926
	-0.24878	-1.02388	-0.24933	-1.79135	-0.25299	-17.7646
	-0.25182	-1.04719	-0.25242	-1.85131	-0.25606	-18.0374
	-0.25488	-1.07252	-0.25543	-1.91101	-0.25915	-18.32
	-0.25793	-1.10124	-0.25853	-1.9744	-0.26218	-18.6035
	-0.26101	-1.13173	-0.26162	-2.03949	-0.26529	-18.8872
	-0.26406	-1.16336	-0.26464	-2.10679	-0.26835	-19.1686
	-0.26716	-1.19752	-0.26773	-2.17483	-0.27144	-19.4538
	-0.27023	-1.23595	-0.27082	-2.24525	-0.27458	-19.7433
	-0.2733	-1.27594	-0.27396	-2.31869	-0.2776	-20.027
	-0.27639	-1.31751	-0.27705	-2.39373	-0.28074	-20.3137
	-0.27952	-1.3625	-0.28012	-2.47184	-0.28383	-20.5967
	-0.28277	-1.40801	-0.28324	-2.5488	-0.28687	-20.8842
	-0.28596	-1.46192	-0.28632	-2.62876	-0.28995	-21.1753
	-0.28901	-1.5161	-0.28937	-2.71314	-0.29301	-21.46
	-0.29209	-1.57145	-0.29239	-2.79714	-0.29604	-21.7455
	-0.29515	-1.62993	-0.29541	-2.88234	-0.29913	-22.0364
	-0.29821	-1.69335	-0.29855	-2.9719	-0.30102	-22.2208
	-0.30069	-1.74496	-0.30087	-3.0411	-0.30194	-22.2809
	-0.30186	-1.7699	-0.30182	-3.06768	-0.30006	-22.0199
	-0.3001	-1.68723	-0.30011	-2.96928	-0.29701	-21.5709

## Sheet: Fig 2b
	2 theta	Intensity
	31.5283	115.569	31.5283	129.385	31.5283	133.478	31.5283	126.205	31.5283	120.17	31.5283	117.496	31.5283	122.499	31.5283	117.916	31.5283	112.154	31.5283	121.783	31.5283	119.415	31.5283	108.902	31.5283	112.711	31.5283	112.31	31.5283	113.287	31.5283	123.366	31.5283	116.012	31.5283	118.019	31.5283	111.578	31.5283	106.839	31.5283	114.629	31.5283	105.343	31.5283	111.016	31.5283	112.089	31.5283
	31.5426	119.762	31.5426	130.748	31.5426	130.277	31.5426	129.977	31.5426	120.035	31.5426	118.678	31.5426	125.182	31.5426	114.872	31.5426	114.361	31.5426	121.473	31.5426	120.664	31.5426	110.974	31.5426	116.914	31.5426	112.261	31.5426	111.886	31.5426	118.571	31.5426	112.772	31.5426	117.627	31.5426	107.483	31.5426	101.051	31.5426	113.536	31.5426	108.096	31.5426	112.515	31.5426	108.958	31.5426
	31.557	121.974	31.557	132.578	31.557	126.252	31.557	135.396	31.557	116.55	31.557	115.373	31.557	123.317	31.557	111.888	31.557	119.152	31.557	119.844	31.557	121.459	31.557	110.559	31.557	121.585	31.557	112.821	31.557	114.939	31.557	116.828	31.557	111.287	31.557	114.396	31.557	104.058	31.557	101.727	31.557	111.415	31.557	110.184	31.557	111.869	31.557	112.632	31.557
	31.5713	124.033	31.5713	137.58	31.5713	132.366	31.5713	135.371	31.5713	115.119	31.5713	120.033	31.5713	121.576	31.5713	113.883	31.5713	118.613	31.5713	114.203	31.5713	120.51	31.5713	111.014	31.5713	120.946	31.5713	114.585	31.5713	114.289	31.5713	118.382	31.5713	113.019	31.5713	115.895	31.5713	104.832	31.5713	106.119	31.5713	110.858	31.5713	112.793	31.5713	110.352	31.5713	110.515	31.5713
	31.5856	123.634	31.5856	136.601	31.5856	134.368	31.5856	132.452	31.5856	115.678	31.5856	119.641	31.5856	122.828	31.5856	113.751	31.5856	116.478	31.5856	113.648	31.5856	119.086	31.5856	111.401	31.5856	117.51	31.5856	115.979	31.5856	117.254	31.5856	116.483	31.5856	113.949	31.5856	116.445	31.5856	106.142	31.5856	108.226	31.5856	110.14	31.5856	111.606	31.5856	108.837	31.5856	111.303	31.5856
	31.5999	123.483	31.5999	133.599	31.5999	132.72	31.5999	127.212	31.5999	118.338	31.5999	121.821	31.5999	122.464	31.5999	116.869	31.5999	118.865	31.5999	114.14	31.5999	119.242	31.5999	110.492	31.5999	118.033	31.5999	117.536	31.5999	114.149	31.5999	118.07	31.5999	114.592	31.5999	113.207	31.5999	104.294	31.5999	111.793	31.5999	109.977	31.5999	104.904	31.5999	108.674	31.5999	111.366	31.5999
	31.6142	127.872	31.6142	133.142	31.6142	135.326	31.6142	126.2	31.6142	125.126	31.6142	123.879	31.6142	121.821	31.6142	116.485	31.6142	119.802	31.6142	114.366	31.6142	119.648	31.6142	111.366	31.6142	118.923	31.6142	118.263	31.6142	112.145	31.6142	115.338	31.6142	114.249	31.6142	114.643	31.6142	105.401	31.6142	111.746	31.6142	111.508	31.6142	103.156	31.6142	108.145	31.6142	109.224	31.6142
	31.6286	129.205	31.6286	132.73	31.6286	137.117	31.6286	125.776	31.6286	127.594	31.6286	125.699	31.6286	120.907	31.6286	119.557	31.6286	118.436	31.6286	113.142	31.6286	116.744	31.6286	112.711	31.6286	117.268	31.6286	118.189	31.6286	112.152	31.6286	119.723	31.6286	114.364	31.6286	112.825	31.6286	108.928	31.6286	114.103	31.6286	109.949	31.6286	99.9557	31.6286	105.487	31.6286	106.867	31.6286
	31.6429	128.352	31.6429	133.51	31.6429	139.347	31.6429	127.212	31.6429	128.152	31.6429	126.734	31.6429	122.716	31.6429	122.179	31.6429	113.035	31.6429	116.704	31.6429	115.946	31.6429	114.837	31.6429	112.951	31.6429	115.639	31.6429	113.811	31.6429	120.21	31.6429	117.336	31.6429	111.401	31.6429	109.746	31.6429	115.135	31.6429	110.259	31.6429	99.0793	31.6429	103.765	31.6429	103	31.6429
	31.6572	129.769	31.6572	129.464	31.6572	133.76	31.6572	129.464	31.6572	131.692	31.6572	127.797	31.6572	119.685	31.6572	121.175	31.6572	113.576	31.6572	117.098	31.6572	116.35	31.6572	113.662	31.6572	112.107	31.6572	110.566	31.6572	112.536	31.6572	120.249	31.6572	116.196	31.6572	113.226	31.6572	112.974	31.6572	115.445	31.6572	113.172	31.6572	99.5245	31.6572	104.417	31.6572	101.797	31.6572
	31.6715	129.932	31.6715	123.573	31.6715	128.585	31.6715	131.072	31.6715	130.487	31.6715	128.855	31.6715	121.681	31.6715	120.816	31.6715	117.464	31.6715	116.732	31.6715	114.24	31.6715	116.536	31.6715	109.459	31.6715	111.105	31.6715	111.175	31.6715	115.97	31.6715	117.179	31.6715	108.741	31.6715	116.946	31.6715	113.259	31.6715	113.73	31.6715	101.52	31.6715	107.089	31.6715	100.886	31.6715
	31.6859	131.818	31.6859	121.895	31.6859	124.89	31.6859	135.839	31.6859	130.748	31.6859	128.415	31.6859	118.049	31.6859	117.8	31.6859	122.422	31.6859	119.242	31.6859	116.152	31.6859	114.48	31.6859	108.634	31.6859	109.534	31.6859	110.923	31.6859	108.73	31.6859	116.946	31.6859	110.387	31.6859	119.089	31.6859	112.214	31.6859	115.163	31.6859	105.235	31.6859	105.688	31.6859	98.4988	31.6859
	31.7002	131.711	31.7002	127.606	31.7002	121.916	31.7002	138.744	31.7002	128.319	31.7002	127.767	31.7002	118.061	31.7002	117.471	31.7002	124.655	31.7002	122.1	31.7002	116.35	31.7002	118.329	31.7002	105.028	31.7002	109.51	31.7002	116.112	31.7002	107.508	31.7002	117.513	31.7002	113.821	31.7002	121.695	31.7002	113.357	31.7002	116.739	31.7002	105.832	31.7002	108.562	31.7002	102.744	31.7002
	31.7145	129.03	31.7145	129.326	31.7145	122.655	31.7145	133.527	31.7145	128.501	31.7145	131.31	31.7145	112.072	31.7145	120.168	31.7145	121.618	31.7145	120.312	31.7145	119.266	31.7145	120.86	31.7145	104.821	31.7145	107.429	31.7145	116.117	31.7145	105.825	31.7145	114.27	31.7145	116.186	31.7145	121.62	31.7145	113.082	31.7145	116.17	31.7145	107.793	31.7145	109.007	31.7145	104.042	31.7145
	31.7288	125.396	31.7288	127.874	31.7288	123.958	31.7288	129.918	31.7288	126.305	31.7288	132.31	31.7288	112.291	31.7288	117.515	31.7288	121.177	31.7288	119.93	31.7288	116.846	31.7288	119.851	31.7288	103.881	31.7288	110.66	31.7288	115.9	31.7288	105.797	31.7288	111.695	31.7288	117.256	31.7288	121.163	31.7288	116.308	31.7288	114.73	31.7288	108.807	31.7288	110.382	31.7288	107.373	31.7288
	31.7432	126.865	31.7432	129.921	31.7432	125.972	31.7432	127.242	31.7432	126.97	31.7432	130.163	31.7432	110.473	31.7432	116.865	31.7432	124.585	31.7432	121.795	31.7432	115.485	31.7432	116.352	31.7432	108.254	31.7432	113.529	31.7432	114.918	31.7432	108.198	31.7432	110.865	31.7432	114.469	31.7432	119.529	31.7432	115.131	31.7432	109.988	31.7432	102.03	31.7432	112.825	31.7432	109.587	31.7432
	31.7575	128.012	31.7575	130.697	31.7575	131.902	31.7575	124.811	31.7575	125.893	31.7575	126.776	31.7575	111.235	31.7575	113.988	31.7575	127.04	31.7575	121.382	31.7575	116.238	31.7575	110.359	31.7575	110.748	31.7575	116.89	31.7575	112.005	31.7575	107.149	31.7575	113.415	31.7575	115.953	31.7575	117.786	31.7575	114.24	31.7575	105.331	31.7575	102.478	31.7575	110.83	31.7575	112.993	31.7575
	31.7718	126.27	31.7718	130.851	31.7718	137.063	31.7718	127.73	31.7718	125.981	31.7718	126.963	31.7718	113.809	31.7718	119.748	31.7718	124.991	31.7718	120.669	31.7718	114.932	31.7718	110.697	31.7718	113.238	31.7718	115.322	31.7718	111.284	31.7718	108.165	31.7718	111.093	31.7718	117.648	31.7718	115.385	31.7718	113.429	31.7718	104.956	31.7718	104.685	31.7718	113.051	31.7718	112.695	31.7718
	31.7861	124.305	31.7861	128.058	31.7861	137.834	31.7861	129.662	31.7861	124.462	31.7861	127.441	31.7861	111.466	31.7861	118.867	31.7861	122.692	31.7861	119.203	31.7861	116.916	31.7861	106.131	31.7861	111.413	31.7861	115.375	31.7861	110.986	31.7861	107.779	31.7861	114.124	31.7861	118.103	31.7861	110.277	31.7861	111.517	31.7861	104.515	31.7861	109.893	31.7861	112.571	31.7861	110.368	31.7861
	31.8005	124.555	31.8005	123.841	31.8005	132.179	31.8005	135.047	31.8005	123.165	31.8005	124.51	31.8005	111.828	31.8005	121.315	31.8005	119.434	31.8005	116.611	31.8005	117.988	31.8005	108.214	31.8005	109.531	31.8005	112.48	31.8005	108.809	31.8005	111.385	31.8005	115.466	31.8005	116.606	31.8005	111.249	31.8005	105.559	31.8005	101.375	31.8005	111.569	31.8005	113.739	31.8005	110.34	31.8005
	31.8148	124.769	31.8148	122.044	31.8148	130.319	31.8148	133.191	31.8148	125.119	31.8148	124.883	31.8148	119.471	31.8148	120.681	31.8148	117.42	31.8148	114.063	31.8148	114.522	31.8148	113.11	31.8148	106.051	31.8148	113.965	31.8148	108.089	31.8148	114.14	31.8148	119.098	31.8148	113.967	31.8148	111.38	31.8148	104.566	31.8148	100.501	31.8148	115.317	31.8148	113.354	31.8148	109.037	31.8148
	31.8291	128.17	31.8291	121.198	31.8291	130.217	31.8291	135.448	31.8291	127.007	31.8291	125.42	31.8291	122.364	31.8291	116.529	31.8291	119.103	31.8291	112.179	31.8291	114.368	31.8291	113.524	31.8291	104.196	31.8291	114.825	31.8291	109.608	31.8291	117.608	31.8291	122.839	31.8291	117.221	31.8291	107.627	31.8291	101.744	31.8291	105.72	31.8291	114.457	31.8291	111.918	31.8291	108.711	31.8291
	31.8434	124.788	31.8434	127.618	31.8434	128.156	31.8434	132.508	31.8434	123.552	31.8434	126.914	31.8434	126.154	31.8434	121.904	31.8434	115.97	31.8434	115.387	31.8434	113.844	31.8434	122.289	31.8434	103.671	31.8434	114.17	31.8434	110.692	31.8434	116.124	31.8434	125.212	31.8434	116.343	31.8434	108.636	31.8434	99.8998	31.8434	108.956	31.8434	113.175	31.8434	113.133	31.8434	104.648	31.8434
	31.8577	123.944	31.8577	133.133	31.8577	127.986	31.8577	127.613	31.8577	124.331	31.8577	130.73	31.8577	125.828	31.8577	124.086	31.8577	111.496	31.8577	115.681	31.8577	113.72	31.8577	127.089	31.8577	108.825	31.8577	111.772	31.8577	111.242	31.8577	117.611	31.8577	117.762	31.8577	115.434	31.8577	106.876	31.8577	100.949	31.8577	108.368	31.8577	110.89	31.8577	110.504	31.8577	104.89	31.8577
	31.8721	119.697	31.8721	134.487	31.8721	128.573	31.8721	126.396	31.8721	125.382	31.8721	130.399	31.8721	125.629	31.8721	119.967	31.8721	111.301	31.8721	117.035	31.8721	112.865	31.8721	128.219	31.8721	109.145	31.8721	114.354	31.8721	110.984	31.8721	121.573	31.8721	116.033	31.8721	114.301	31.8721	104.534	31.8721	105.291	31.8721	109.667	31.8721	107.709	31.8721	109.441	31.8721	105.485	31.8721
	31.8864	115.963	31.8864	136.531	31.8864	130.587	31.8864	127.685	31.8864	125.723	31.8864	128.783	31.8864	127.669	31.8864	122.942	31.8864	114.732	31.8864	119.664	31.8864	111.133	31.8864	125.524	31.8864	112.082	31.8864	115.263	31.8864	112.275	31.8864	122.911	31.8864	113.436	31.8864	108.695	31.8864	107.597	31.8864	105.552	31.8864	110.583	31.8864	103.007	31.8864	106.932	31.8864	107.375	31.8864
	31.9007	110.354	31.9007	137.953	31.9007	135.326	31.9007	123.918	31.9007	123.767	31.9007	123.198	31.9007	125.734	31.9007	125.065	31.9007	118.981	31.9007	121.569	31.9007	115.664	31.9007	118.221	31.9007	117.536	31.9007	113.378	31.9007	109.203	31.9007	119.627	31.9007	112.818	31.9007	105.995	31.9007	111.04	31.9007	105.753	31.9007	112.329	31.9007	104.221	31.9007	103.448	31.9007	107.984	31.9007
	31.9151	109.681	31.9151	135.329	31.9151	135.105	31.9151	123.816	31.9151	127.319	31.9151	125.413	31.9151	124.963	31.9151	127.112	31.9151	122.247	31.9151	123.89	31.9151	120.049	31.9151	119.221	31.9151	117.59	31.9151	111.284	31.9151	111.52	31.9151	118.592	31.9151	110.406	31.9151	106.249	31.9151	113.604	31.9151	108.59	31.9151	111.557	31.9151	108.662	31.9151	103.117	31.9151	105.385	31.9151
	31.9294	111.746	31.9294	133.793	31.9294	130.347	31.9294	123.082	31.9294	133.308	31.9294	126.816	31.9294	118.615	31.9294	120.716	31.9294	124.697	31.9294	122.923	31.9294	122.466	31.9294	117.517	31.9294	121.219	31.9294	112.119	31.9294	111.534	31.9294	117.916	31.9294	109.748	31.9294	104.275	31.9294	117.681	31.9294	109.091	31.9294	105.751	31.9294	109.496	31.9294	102.921	31.9294	98.9068	31.9294
	31.9437	111.308	31.9437	131.277	31.9437	128.52	31.9437	128.466	31.9437	137.678	31.9437	124.569	31.9437	116.611	31.9437	116.564	31.9437	123.825	31.9437	124.266	31.9437	122.504	31.9437	117.615	31.9437	120.879	31.9437	111.163	31.9437	112.343	31.9437	121.555	31.9437	108.534	31.9437	105.862	31.9437	121.506	31.9437	110.303	31.9437	104.012	31.9437	106.054	31.9437	105.76	31.9437	100.086	31.9437
	31.958	117.284	31.958	127.674	31.958	126.392	31.958	129.096	31.958	139.17	31.958	122.802	31.958	117.284	31.958	111.562	31.958	123.38	31.958	117.676	31.958	121.804	31.958	113.995	31.958	118.403	31.958	113.576	31.958	115.063	31.958	124.184	31.958	106.916	31.958	107.247	31.958	121.576	31.958	112.145	31.958	104.909	31.958	105.935	31.958	108.375	31.958	99.2541	31.958
	31.9723	119.646	31.9723	123.718	31.9723	127.105	31.9723	128.604	31.9723	135.002	31.9723	123.152	31.9723	119.751	31.9723	110.902	31.9723	126.685	31.9723	116.734	31.9723	119.925	31.9723	110.676	31.9723	115.312	31.9723	114.417	31.9723	116.254	31.9723	123.245	31.9723	112.953	31.9723	108.189	31.9723	116.858	31.9723	115.524	31.9723	109.587	31.9723	103.27	31.9723	109.056	31.9723	98.2238	31.9723
	31.9867	120.296	31.9867	125.935	31.9867	126.119	31.9867	131.718	31.9867	127.692	31.9867	120.995	31.9867	123.9	31.9867	115.625	31.9867	123.869	31.9867	115.303	31.9867	118.35	31.9867	108.212	31.9867	112.002	31.9867	112.772	31.9867	115	31.9867	121.27	31.9867	116.471	31.9867	107.96	31.9867	116.928	31.9867	117.2	31.9867	109.809	31.9867	104.909	31.9867	109.037	31.9867	96.4825	31.9867
	32.001	126.315	32.001	128.424	32.001	125.303	32.001	135.946	32.001	125.086	32.001	119.879	32.001	127.17	32.001	112.501	32.001	117.636	32.001	115.117	32.001	116.914	32.001	106.704	32.001	113.604	32.001	113.04	32.001	114.513	32.001	118.956	32.001	114.119	32.001	112.333	32.001	114.242	32.001	116.226	32.001	111.438	32.001	104.161	32.001	108.671	32.001	100.103	32.001
	32.0153	131.359	32.0153	126.858	32.0153	128.366	32.0153	134.245	32.0153	124.79	32.0153	116.217	32.0153	126.538	32.0153	110.944	32.0153	114.049	32.0153	113.308	32.0153	115.555	32.0153	106.049	32.0153	108.816	32.0153	113.841	32.0153	114.622	32.0153	115.186	32.0153	116.888	32.0153	113.247	32.0153	114.042	32.0153	115.793	32.0153	114.928	32.0153	101.002	32.0153	108.427	32.0153	102.59	32.0153
	32.0296	131.023	32.0296	129	32.0296	126.774	32.0296	134.811	32.0296	117.839	32.0296	116.914	32.0296	126.294	32.0296	115.07	32.0296	110.541	32.0296	113.359	32.0296	113.054	32.0296	105.469	32.0296	104.795	32.0296	115.594	32.0296	114.783	32.0296	111.413	32.0296	115.343	32.0296	114.734	32.0296	113.226	32.0296	112.727	32.0296	117.977	32.0296	102.716	32.0296	106.394	32.0296	106.911	32.0296
	32.044	127.399	32.044	133.063	32.044	127.664	32.044	129.881	32.044	115.713	32.044	114.942	32.044	121.233	32.044	118.821	32.044	110.487	32.044	112.977	32.044	117.392	32.044	106.263	32.044	101.082	32.044	113.685	32.044	112.636	32.044	105.284	32.044	112.51	32.044	116.648	32.044	111.956	32.044	110.007	32.044	117.322	32.044	106.573	32.044	105.364	32.044	108.175	32.044
	32.0583	124.282	32.0583	129.555	32.0583	126.662	32.0583	129.62	32.0583	116.226	32.0583	118.175	32.0583	121.156	32.0583	120.844	32.0583	110.727	32.0583	115.399	32.0583	118.266	32.0583	111.042	32.0583	96.9417	32.0583	111.096	32.0583	115.056	32.0583	106.984	32.0583	113.42	32.0583	117.795	32.0583	112.548	32.0583	110.459	32.0583	111.958	32.0583	108.413	32.0583	103.483	32.0583	108.061	32.0583
	32.0726	124.058	32.0726	129.441	32.0726	123.291	32.0726	128.252	32.0726	121.124	32.0726	121.946	32.0726	118.958	32.0726	119.753	32.0726	111.021	32.0726	115.044	32.0726	118.72	32.0726	115.599	32.0726	100.317	32.0726	108.844	32.0726	112.566	32.0726	109.746	32.0726	111.774	32.0726	117.685	32.0726	112.727	32.0726	107.366	32.0726	108.953	32.0726	108.347	32.0726	103.352	32.0726	106.706	32.0726
	32.0869	125.921	32.0869	126.051	32.0869	128.126	32.0869	128.301	32.0869	123.543	32.0869	123.373	32.0869	117.448	32.0869	119.669	32.0869	114.515	32.0869	115.072	32.0869	119.361	32.0869	112.741	32.0869	99.9417	32.0869	107.823	32.0869	110.793	32.0869	111.41	32.0869	110.811	32.0869	120.473	32.0869	115.212	32.0869	106.725	32.0869	106.235	32.0869	107.219	32.0869	102.005	32.0869	109.371	32.0869
	32.1013	131.501	32.1013	117.66	32.1013	127.872	32.1013	127.186	32.1013	123.117	32.1013	123.364	32.1013	116.159	32.1013	120.921	32.1013	116.515	32.1013	110.865	32.1013	121.002	32.1013	114.065	32.1013	101.531	32.1013	105.832	32.1013	110.413	32.1013	114.019	32.1013	107.317	32.1013	117.809	32.1013	115.375	32.1013	102.643	32.1013	103.142	32.1013	108.371	32.1013	102.165	32.1013	107.231	32.1013
	32.1156	129.364	32.1156	114.147	32.1156	128.988	32.1156	126.023	32.1156	119.191	32.1156	123.128	32.1156	120.592	32.1156	124.718	32.1156	117.625	32.1156	112.504	32.1156	118.564	32.1156	113.434	32.1156	102.886	32.1156	102.114	32.1156	106.788	32.1156	113.767	32.1156	110.874	32.1156	114.629	32.1156	112.238	32.1156	108.599	32.1156	100.848	32.1156	111.779	32.1156	101.483	32.1156	104.814	32.1156
	32.1299	128.876	32.1299	114.622	32.1299	126.368	32.1299	130.492	32.1299	122.809	32.1299	121.203	32.1299	121.58	32.1299	121.24	32.1299	114.009	32.1299	110.27	32.1299	118.793	32.1299	107.676	32.1299	108.189	32.1299	104.387	32.1299	103.499	32.1299	117.163	32.1299	112.145	32.1299	112.252	32.1299	113.091	32.1299	110.59	32.1299	97.7739	32.1299	112.473	32.1299	104.844	32.1299	102.965	32.1299
	32.1442	132.224	32.1442	116.2	32.1442	128.035	32.1442	132.981	32.1442	127.233	32.1442	124.308	32.1442	122.967	32.1442	117.779	32.1442	108.876	32.1442	110.399	32.1442	119.538	32.1442	109.869	32.1442	117.406	32.1442	109.93	32.1442	102.751	32.1442	115.478	32.1442	112.301	32.1442	112.04	32.1442	114.58	32.1442	109.072	32.1442	97.324	32.1442	113.198	32.1442	105.438	32.1442	100.203	32.1442
	32.1585	133.564	32.1585	118.965	32.1585	129.72	32.1585	130.082	32.1585	127.907	32.1585	124.793	32.1585	119.681	32.1585	113.133	32.1585	111.529	32.1585	111.995	32.1585	118.809	32.1585	110	32.1585	115.786	32.1585	113.937	32.1585	105.925	32.1585	115.016	32.1585	111.688	32.1585	113.429	32.1585	114.303	32.1585	109.902	32.1585	98.0909	32.1585	107.247	32.1585	106.319	32.1585	96.711	32.1585
	32.1729	129.166	32.1729	121.308	32.1729	128.319	32.1729	132.998	32.1729	127.697	32.1729	127.044	32.1729	119.124	32.1729	112.089	32.1729	112.256	32.1729	116.704	32.1729	120.949	32.1729	113.755	32.1729	118.583	32.1729	116.448	32.1729	109.03	32.1729	114.352	32.1729	112.685	32.1729	110.951	32.1729	108.876	32.1729	110.047	32.1729	99.4779	32.1729	110.62	32.1729	102.536	32.1729	99.8275	32.1729
	32.1872	121.117	32.1872	128.988	32.1872	129.145	32.1872	130.301	32.1872	129.464	32.1872	130.995	32.1872	114.508	32.1872	114.042	32.1872	116.881	32.1872	120.214	32.1872	122.494	32.1872	121.184	32.1872	119.937	32.1872	113.455	32.1872	112.608	32.1872	112.028	32.1872	114.035	32.1872	112.354	32.1872	107.182	32.1872	111.394	32.1872	100.128	32.1872	109.774	32.1872	101.196	32.1872	101.496	32.1872
	32.2015	115.963	32.2015	133.149	32.2015	130.837	32.2015	131.874	32.2015	128.825	32.2015	132.487	32.2015	117.869	32.2015	117.424	32.2015	116.888	32.2015	127.676	32.2015	120.855	32.2015	118.96	32.2015	118.643	32.2015	114.315	32.2015	116.478	32.2015	111.298	32.2015	117.9	32.2015	113.359	32.2015	107.504	32.2015	108.065	32.2015	101.606	32.2015	108.725	32.2015	99.6364	32.2015	106.21	32.2015
	32.2159	118.508	32.2159	134.725	32.2159	130.312	32.2159	130.58	32.2159	126.744	32.2159	129.844	32.2159	119.837	32.2159	116.035	32.2159	118.874	32.2159	125.371	32.2159	119.221	32.2159	120.688	32.2159	115.767	32.2159	113.809	32.2159	113.515	32.2159	110.886	32.2159	119.443	32.2159	114.42	32.2159	103.326	32.2159	104.585	32.2159	104.009	32.2159	108.322	32.2159	97.2634	32.2159	108.632	32.2159
	32.2302	121.515	32.2302	137.639	32.2302	135.592	32.2302	127.76	32.2302	127.769	32.2302	126.872	32.2302	120.142	32.2302	115.678	32.2302	122.713	32.2302	127.723	32.2302	119.049	32.2302	119.865	32.2302	112.464	32.2302	111.601	32.2302	112.776	32.2302	109.988	32.2302	121.389	32.2302	116.648	32.2302	106.408	32.2302	102.907	32.2302	106.338	32.2302	107.977	32.2302	97.662	32.2302	111.256	32.2302
	32.2445	121.72	32.2445	135.191	32.2445	133.338	32.2445	128.301	32.2445	124.702	32.2445	121.59	32.2445	118.692	32.2445	116.233	32.2445	125.594	32.2445	123.424	32.2445	117.963	32.2445	121.385	32.2445	110.361	32.2445	110.904	32.2445	113.226	32.2445	107.387	32.2445	121.788	32.2445	117.897	32.2445	106.026	32.2445	102.636	32.2445	109.156	32.2445	107.259	32.2445	99.3217	32.2445	113.42	32.2445
	32.2588	118.713	32.2588	134.902	32.2588	131.965	32.2588	132.089	32.2588	120.723	32.2588	120.727	32.2588	119.147	32.2588	122.282	32.2588	125.438	32.2588	121.469	32.2588	114.441	32.2588	116.734	32.2588	104.662	32.2588	109.858	32.2588	113.368	32.2588	108.303	32.2588	119.49	32.2588	116.963	32.2588	107.324	32.2588	108.343	32.2588	110.797	32.2588	108.972	32.2588	101.809	32.2588	116.555	32.2588
	32.2731	118.275	32.2731	132.023	32.2731	131.48	32.2731	134.9	32.2731	122.047	32.2731	119.042	32.2731	118.259	32.2731	121.366	32.2731	125.527	32.2731	116.245	32.2731	111.937	32.2731	114.925	32.2731	106.867	32.2731	109.247	32.2731	110.303	32.2731	111.916	32.2731	119.406	32.2731	117.513	32.2731	112.587	32.2731	112.303	32.2731	114.124	32.2731	105.937	32.2731	103.974	32.2731	113.016	32.2731
	32.2875	120.072	32.2875	125.692	32.2875	133.406	32.2875	137.858	32.2875	121.31	32.2875	117.76	32.2875	120.972	32.2875	121.268	32.2875	124.112	32.2875	112.464	32.2875	111.494	32.2875	116.702	32.2875	107.298	32.2875	110.04	32.2875	111.72	32.2875	110.583	32.2875	117.378	32.2875	115.699	32.2875	118.193	32.2875	111.333	32.2875	118.089	32.2875	108.634	32.2875	105.667	32.2875	109.625	32.2875
	32.3018	118.639	32.3018	122.765	32.3018	130.937	32.3018	133.226	32.3018	116.156	32.3018	117.333	32.3018	120.322	32.3018	117.711	32.3018	124.853	32.3018	115.802	32.3018	113.853	32.3018	114.403	32.3018	107.196	32.3018	110.706	32.3018	109.587	32.3018	114.531	32.3018	113.494	32.3018	115.555	32.3018	117.972	32.3018	110.888	32.3018	118.172	32.3018	105.529	32.3018	104.986	32.3018	105.55	32.3018
	32.3161	116.487	32.3161	118.89	32.3161	130.429	32.3161	133.233	32.3161	116.583	32.3161	120.725	32.3161	122.058	32.3161	118.709	32.3161	119.476	32.3161	115.702	32.3161	114.788	32.3161	114.014	32.3161	110.077	32.3161	108.587	32.3161	111.636	32.3161	117.226	32.3161	115.622	32.3161	110.105	32.3161	118.464	32.3161	116.445	32.3161	116.277	32.3161	110.403	32.3161	104.795	32.3161	105.226	32.3161
	32.3304	114.559	32.3304	120.86	32.3304	125.368	32.3304	128.697	32.3304	116.191	32.3304	124.613	32.3304	117.986	32.3304	119.585	32.3304	118.902	32.3304	118.592	32.3304	115.956	32.3304	118.042	32.3304	110.886	32.3304	111.69	32.3304	113.007	32.3304	116.422	32.3304	115.385	32.3304	107.935	32.3304	116.576	32.3304	115.508	32.3304	113.949	32.3304	107.389	32.3304	104.38	32.3304	105.855	32.3304
	32.3448	119.874	32.3448	123.133	32.3448	124.508	32.3448	127.998	32.3448	115.641	32.3448	125.406	32.3448	119.732	32.3448	119.62	32.3448	114.429	32.3448	121.462	32.3448	114.315	32.3448	111.83	32.3448	110.105	32.3448	115.811	32.3448	112.993	32.3448	111.172	32.3448	111.76	32.3448	110.713	32.3448	113.138	32.3448	112.776	32.3448	111.138	32.3448	110.811	32.3448	102.925	32.3448	104.065	32.3448
	32.3591	123.632	32.3591	128.198	32.3591	122.601	32.3591	124.93	32.3591	112.748	32.3591	123.909	32.3591	118.96	32.3591	115.226	32.3591	111.294	32.3591	116.627	32.3591	112.949	32.3591	112.04	32.3591	104.79	32.3591	118.303	32.3591	114.31	32.3591	111.163	32.3591	111.026	32.3591	116.587	32.3591	110.837	32.3591	114.935	32.3591	108.669	32.3591	106.245	32.3591	102.611	32.3591	105.016	32.3591
	32.3734	125.266	32.3734	130.702	32.3734	121.974	32.3734	121.699	32.3734	116.634	32.3734	123.697	32.3734	117.841	32.3734	116.918	32.3734	110.336	32.3734	118.578	32.3734	114.452	32.3734	111.991	32.3734	105.862	32.3734	120.786	32.3734	117.021	32.3734	111.876	32.3734	110.641	32.3734	117.583	32.3734	110.737	32.3734	113.783	32.3734	108.76	32.3734	103.233	32.3734	107.161	32.3734	106.832	32.3734
	32.3877	124.585	32.3877	129.65	32.3877	121.184	32.3877	123.238	32.3877	117.634	32.3877	121.531	32.3877	117.487	32.3877	118.021	32.3877	108.807	32.3877	116.8	32.3877	112.347	32.3877	110.772	32.3877	105.399	32.3877	121.11	32.3877	119.298	32.3877	111.294	32.3877	110.282	32.3877	117.27	32.3877	110.401	32.3877	115.072	32.3877	106.73	32.3877	101.415	32.3877	109.042	32.3877	109.401	32.3877
	32.4021	124.382	32.4021	126.835	32.4021	120.249	32.4021	128.599	32.4021	119.443	32.4021	123.422	32.4021	117.35	32.4021	123.597	32.4021	112.552	32.4021	116.723	32.4021	109.436	32.4021	111.814	32.4021	106.012	32.4021	117.669	32.4021	120.005	32.4021	117.977	32.4021	110.846	32.4021	117.168	32.4021	109.147	32.4021	116.527	32.4021	104.284	32.4021	100.904	32.4021	110.41	32.4021	113.909	32.4021
	32.4164	123.291	32.4164	124.476	32.4164	123.228	32.4164	125.671	32.4164	122.846	32.4164	122.196	32.4164	118.347	32.4164	122.203	32.4164	116.625	32.4164	112.305	32.4164	108.009	32.4164	116.753	32.4164	109.949	32.4164	117.259	32.4164	119.103	32.4164	122.207	32.4164	115.338	32.4164	118.832	32.4164	111.632	32.4164	117.289	32.4164	108.995	32.4164	102.695	32.4164	113.04	32.4164	112.079	32.4164
	32.4307	120.049	32.4307	119.084	32.4307	126.063	32.4307	126.986	32.4307	126.037	32.4307	118.543	32.4307	121.445	32.4307	119.809	32.4307	119.622	32.4307	112.697	32.4307	108.193	32.4307	119.524	32.4307	109.758	32.4307	116.441	32.4307	122.814	32.4307	123.212	32.4307	117.583	32.4307	117.179	32.4307	110.047	32.4307	114.03	32.4307	109.112	32.4307	108.026	32.4307	114.769	32.4307	110.51	32.4307
	32.445	117.268	32.445	117.93	32.445	126.695	32.445	118.928	32.445	124.534	32.445	119.769	32.445	122.319	32.445	119.932	32.445	123.028	32.445	116.59	32.445	110.205	32.445	120.266	32.445	114.725	32.445	117.734	32.445	117.83	32.445	126.846	32.445	120.415	32.445	113.853	32.445	110.382	32.445	109.317	32.445	107.788	32.445	111.807	32.445	114.858	32.445	110.333	32.445
	32.4594	114.135	32.4594	114.163	32.4594	127.713	32.4594	121.723	32.4594	130.226	32.4594	120.14	32.4594	121.471	32.4594	119.331	32.4594	128.016	32.4594	117.949	32.4594	108.944	32.4594	121.531	32.4594	114.62	32.4594	114.932	32.4594	115.73	32.4594	126.175	32.4594	125.357	32.4594	110.727	32.4594	110.298	32.4594	111.291	32.4594	111.375	32.4594	116.879	32.4594	118.016	32.4594	110.559	32.4594
	32.4737	115.788	32.4737	115.883	32.4737	125.508	32.4737	125.902	32.4737	132.438	32.4737	119.371	32.4737	120.765	32.4737	121.147	32.4737	132.2	32.4737	122.03	32.4737	109.904	32.4737	122.145	32.4737	113.594	32.4737	117.793	32.4737	111.536	32.4737	122.881	32.4737	124.704	32.4737	109.55	32.4737	108.147	32.4737	105.716	32.4737	111.921	32.4737	118.156	32.4737	116.037	32.4737	108.779	32.4737
	32.488	119.517	32.488	118.42	32.488	126.289	32.488	128.31	32.488	130.361	32.488	118.287	32.488	117.492	32.488	123.639	32.488	136.126	32.488	123.774	32.488	114.156	32.488	118.091	32.488	113.737	32.488	118.744	32.488	107.238	32.488	121.571	32.488	118.266	32.488	110.11	32.488	111.352	32.488	106.476	32.488	111.536	32.488	118.72	32.488	111.739	32.488	101.646	32.488
	32.5023	120.979	32.5023	122.17	32.5023	129.932	32.5023	132.545	32.5023	129.203	32.5023	117.298	32.5023	118.562	32.5023	125.599	32.5023	133.382	32.5023	121.361	32.5023	120.07	32.5023	116.744	32.5023	113.186	32.5023	120.119	32.5023	106.326	32.5023	120.177	32.5023	117.168	32.5023	112.869	32.5023	116.047	32.5023	109.828	32.5023	114.263	32.5023	111.802	32.5023	107.874	32.5023	101.38	32.5023
	32.5166	126.317	32.5166	117.601	32.5166	129.716	32.5166	132.974	32.5166	132.336	32.5166	114.641	32.5166	124.301	32.5166	130.072	32.5166	130.002	32.5166	122.256	32.5166	122.061	32.5166	119.2	32.5166	115.594	32.5166	120.007	32.5166	104.79	32.5166	114.517	32.5166	115.788	32.5166	112.657	32.5166	118.17	32.5166	109.876	32.5166	115.508	32.5166	106.49	32.5166	106.779	32.5166	100.303	32.5166
	32.531	126.855	32.531	116.657	32.531	132.093	32.531	136.445	32.531	132.713	32.531	110.135	32.531	126.289	32.531	129.769	32.531	122.643	32.531	124.037	32.531	122.408	32.531	119.783	32.531	117.401	32.531	114.462	32.531	102.592	32.531	112.592	32.531	114.49	32.531	114.317	32.531	117.427	32.531	113.207	32.531	113.331	32.531	103.874	32.531	105.793	32.531	97.8392	32.531
	32.5453	126.851	32.5453	114.189	32.5453	126.536	32.5453	135.744	32.5453	131.254	32.5453	113.347	32.5453	125.315	32.5453	132.275	32.5453	120.385	32.5453	123.79	32.5453	122.084	32.5453	122.009	32.5453	118.695	32.5453	108.091	32.5453	102.676	32.5453	112.436	32.5453	114.911	32.5453	119.061	32.5453	113.592	32.5453	110.972	32.5453	112.135	32.5453	104.238	32.5453	105.284	32.5453	97.7832	32.5453
	32.5596	122.124	32.5596	115.667	32.5596	127.816	32.5596	129.79	32.5596	131.189	32.5596	117.45	32.5596	124.676	32.5596	127.45	32.5596	117.995	32.5596	123.392	32.5596	121.305	32.5596	122.73	32.5596	118.228	32.5596	107.611	32.5596	107.932	32.5596	110.028	32.5596	115.233	32.5596	121.664	32.5596	113.417	32.5596	114.737	32.5596	112.221	32.5596	105.585	32.5596	105.557	32.5596	101.869	32.5596
	32.574	119.009	32.574	114.786	32.574	126.909	32.574	129.366	32.574	127.462	32.574	120.536	32.574	126.695	32.574	126.291	32.574	114.741	32.574	120.618	32.574	121.751	32.574	123.779	32.574	122.198	32.574	103.165	32.574	110.016	32.574	110.252	32.574	115.31	32.574	118.793	32.574	108.867	32.574	114.876	32.574	107.217	32.574	107.464	32.574	107.103	32.574	104.361	32.574
	32.5883	114.354	32.5883	114.848	32.5883	126.8	32.5883	120.228	32.5883	126.061	32.5883	125.441	32.5883	125.161	32.5883	123.392	32.5883	114.163	32.5883	119.345	32.5883	119.226	32.5883	123.916	32.5883	122.802	32.5883	104.371	32.5883	109.154	32.5883	111.517	32.5883	120.466	32.5883	114.904	32.5883	106.837	32.5883	108.765	32.5883	106.256	32.5883	111.695	32.5883	106.995	32.5883	109.366	32.5883
	32.6026	112.816	32.6026	117.091	32.6026	128.044	32.6026	123.879	32.6026	125.114	32.6026	127.748	32.6026	125.867	32.6026	119.557	32.6026	113.051	32.6026	120.981	32.6026	113.734	32.6026	123.268	32.6026	118.124	32.6026	103.496	32.6026	110.261	32.6026	112.739	32.6026	120.357	32.6026	113.427	32.6026	102.291	32.6026	108.026	32.6026	111.231	32.6026	113.531	32.6026	108.541	32.6026	113.364	32.6026
	32.6169	112.305	32.6169	121.758	32.6169	124.056	32.6169	126.182	32.6169	123.953	32.6169	131.508	32.6169	121.142	32.6169	116.387	32.6169	111.648	32.6169	122.876	32.6169	110.991	32.6169	120.492	32.6169	115.835	32.6169	106.142	32.6169	112.182	32.6169	115.266	32.6169	117.371	32.6169	112.345	32.6169	101.855	32.6169	107.007	32.6169	107.55	32.6169	114.084	32.6169	108.089	32.6169	112.706	32.6169
	32.6312	113.051	32.6312	124.937	32.6312	122.373	32.6312	127.501	32.6312	117.165	32.6312	132.422	32.6312	121.434	32.6312	119.485	32.6312	115.998	32.6312	121.175	32.6312	113.31	32.6312	115.786	32.6312	113.086	32.6312	109.501	32.6312	110.625	32.6312	117.814	32.6312	111.585	32.6312	105.958	32.6312	104.804	32.6312	108.261	32.6312	106.371	32.6312	109.695	32.6312	105.476	32.6312	112.245	32.6312
	32.6456	114.958	32.6456	127.508	32.6456	125.051	32.6456	128.83	32.6456	117.744	32.6456	130.699	32.6456	124.133	32.6456	117.35	32.6456	119.126	32.6456	118.844	32.6456	114.781	32.6456	112.17	32.6456	110.886	32.6456	113.496	32.6456	112.207	32.6456	115.466	32.6456	112.238	32.6456	107.828	32.6456	109.755	32.6456	109.618	32.6456	109.04	32.6456	106.31	32.6456	100.152	32.6456	113.979	32.6456
	32.6599	120.301	32.6599	132.69	32.6599	123.145	32.6599	130.618	32.6599	117.951	32.6599	124.79	32.6599	125.881	32.6599	116.291	32.6599	119.664	32.6599	119.021	32.6599	112.38	32.6599	110.814	32.6599	110.601	32.6599	116.315	32.6599	113.779	32.6599	111.198	32.6599	113.382	32.6599	111.734	32.6599	110.48	32.6599	107.443	32.6599	110.564	32.6599	101.331	32.6599	98.4779	32.6599	108.212	32.6599
	32.6742	119.24	32.6742	134.676	32.6742	122.676	32.6742	129.648	32.6742	120.886	32.6742	119.189	32.6742	124.851	32.6742	114.956	32.6742	125.555	32.6742	117.256	32.6742	113.538	32.6742	106.406	32.6742	111.345	32.6742	114.124	32.6742	113.618	32.6742	110.58	32.6742	112.517	32.6742	113.69	32.6742	111.033	32.6742	107.758	32.6742	111.725	32.6742	99.5967	32.6742	100.496	32.6742	101.245	32.6742
	32.6885	123.056	32.6885	133.508	32.6885	120.639	32.6885	128.042	32.6885	122.429	32.6885	116.897	32.6885	122.214	32.6885	115.459	32.6885	127.448	32.6885	115.879	32.6885	112.24	32.6885	106.035	32.6885	109.767	32.6885	112.38	32.6885	114.692	32.6885	108.399	32.6885	113.818	32.6885	114.904	32.6885	114.016	32.6885	102.459	32.6885	109.186	32.6885	97.5851	32.6885	105.296	32.6885	98.6667	32.6885
	32.7029	124.48	32.7029	133.105	32.7029	121.152	32.7029	128.002	32.7029	122.513	32.7029	113.678	32.7029	119.746	32.7029	112.214	32.7029	128.308	32.7029	118.091	32.7029	112.599	32.7029	106.354	32.7029	113.138	32.7029	109.902	32.7029	117.573	32.7029	108.816	32.7029	114.928	32.7029	112.641	32.7029	118.443	32.7029	105.853	32.7029	107.126	32.7029	97.0583	32.7029	108.385	32.7029	100.741	32.7029
	32.7172	124.359	32.7172	135.009	32.7172	116.359	32.7172	128.054	32.7172	123.054	32.7172	109.231	32.7172	119.345	32.7172	113.932	32.7172	125.002	32.7172	116.765	32.7172	115.476	32.7172	108.818	32.7172	115.469	32.7172	110.49	32.7172	113.399	32.7172	110.89	32.7172	115.089	32.7172	109.401	32.7172	118.867	32.7172	106.203	32.7172	103.142	32.7172	97.6643	32.7172	113.459	32.7172	96.2657	32.7172
	32.7315	123.037	32.7315	131.238	32.7315	116.364	32.7315	124.853	32.7315	128.1	32.7315	109.858	32.7315	117.669	32.7315	115.48	32.7315	123.308	32.7315	117.951	32.7315	115.848	32.7315	108.69	32.7315	112.669	32.7315	112.678	32.7315	113.07	32.7315	110.725	32.7315	116.14	32.7315	107.48	32.7315	120.452	32.7315	104.431	32.7315	99.5385	32.7315	99.2634	32.7315	114.622	32.7315	93.2704	32.7315
	32.7458	124.075	32.7458	129.62	32.7458	120.14	32.7458	128.026	32.7458	127.874	32.7458	111.925	32.7458	119.552	32.7458	115.508	32.7458	114.273	32.7458	118.228	32.7458	115.636	32.7458	109.103	32.7458	109.89	32.7458	110.263	32.7458	112.03	32.7458	110.189	32.7458	114.047	32.7458	109.056	32.7458	119.548	32.7458	108.063	32.7458	105.287	32.7458	100.97	32.7458	114.417	32.7458	92.7226	32.7458
	32.7602	122.357	32.7602	127.082	32.7602	121.909	32.7602	129.744	32.7602	126.378	32.7602	118.028	32.7602	117.734	32.7602	117	32.7602	111.569	32.7602	120.385	32.7602	113.042	32.7602	109.399	32.7602	112.308	32.7602	108.389	32.7602	111.569	32.7602	108.918	32.7602	114.79	32.7602	111.93	32.7602	119.114	32.7602	110.576	32.7602	101.832	32.7602	102.27	32.7602	113.783	32.7602	92.6061	32.7602
	32.7745	120.485	32.7745	125.925	32.7745	122.606	32.7745	132.62	32.7745	122.8	32.7745	122.079	32.7745	120.196	32.7745	119.354	32.7745	112.597	32.7745	120.636	32.7745	109.2	32.7745	110.189	32.7745	110.907	32.7745	110.079	32.7745	110.97	32.7745	110.662	32.7745	114.802	32.7745	111.235	32.7745	115.821	32.7745	111.075	32.7745	103.559	32.7745	100.38	32.7745	113.695	32.7745	94.1096	32.7745
	32.7888	116.564	32.7888	126.855	32.7888	129.357	32.7888	132.958	32.7888	123.643	32.7888	126.352	32.7888	116.014	32.7888	117.082	32.7888	114.287	32.7888	119.266	32.7888	105.473	32.7888	110.639	32.7888	113.415	32.7888	109.727	32.7888	111.296	32.7888	110.24	32.7888	115.023	32.7888	114.828	32.7888	113.403	32.7888	107.923	32.7888	106.333	32.7888	102.27	32.7888	108.646	32.7888	96.6877	32.7888
	32.8031	116.823	32.8031	129.788	32.8031	131.494	32.8031	132.233	32.8031	125.217	32.8031	126.345	32.8031	110.569	32.8031	118.583	32.8031	115.105	32.8031	111.814	32.8031	104.037	32.8031	109.054	32.8031	120.914	32.8031	107.392	32.8031	112.681	32.8031	111.07	32.8031	116.266	32.8031	114.788	32.8031	104.897	32.8031	105.054	32.8031	107.044	32.8031	102.427	32.8031	108.04	32.8031	97.8228	32.8031
	32.8175	114.48	32.8175	123.76	32.8175	130.608	32.8175	128.49	32.8175	130.154	32.8175	127.301	32.8175	111.471	32.8175	116.869	32.8175	117.361	32.8175	106.571	32.8175	102.399	32.8175	108.287	32.8175	121.653	32.8175	102.207	32.8175	113.695	32.8175	109.793	32.8175	119.221	32.8175	112.993	32.8175	100.769	32.8175	107.002	32.8175	109.431	32.8175	104.902	32.8175	106.725	32.8175	98.2331	32.8175
	32.8318	115.268	32.8318	120.925	32.8318	128.019	32.8318	126.11	32.8318	133.086	32.8318	124.76	32.8318	112.697	32.8318	115.441	32.8318	117.485	32.8318	104.727	32.8318	102.128	32.8318	109.261	32.8318	117.678	32.8318	100.972	32.8318	115.49	32.8318	110.648	32.8318	121.59	32.8318	114.814	32.8318	97.8158	32.8318	105.832	32.8318	108.378	32.8318	104.828	32.8318	107.706	32.8318	102.016	32.8318
	32.8461	116.921	32.8461	120.674	32.8461	124.462	32.8461	122.788	32.8461	131.881	32.8461	120.835	32.8461	113.457	32.8461	110.396	32.8461	117.949	32.8461	108.793	32.8461	102.476	32.8461	109.263	32.8461	119.128	32.8461	100.662	32.8461	115.879	32.8461	114.552	32.8461	118.147	32.8461	114.41	32.8461	99.4103	32.8461	106.121	32.8461	107.853	32.8461	106.988	32.8461	106.217	32.8461	105.569	32.8461
	32.8604	118.587	32.8604	122.399	32.8604	117.492	32.8604	122.872	32.8604	135.991	32.8604	114.737	32.8604	116.352	32.8604	109.371	32.8604	119.874	32.8604	111.207	32.8604	106.308	32.8604	112.394	32.8604	118.019	32.8604	102.841	32.8604	115.963	32.8604	117.97	32.8604	110.786	32.8604	112.55	32.8604	102.527	32.8604	103.284	32.8604	106.862	32.8604	106.207	32.8604	106.583	32.8604	105.991	32.8604
	32.8747	119.513	32.8747	120.879	32.8747	114.72	32.8747	120.641	32.8747	136.098	32.8747	112.42	32.8747	118.438	32.8747	110.287	32.8747	124.212	32.8747	109.664	32.8747	109.939	32.8747	110.793	32.8747	115.07	32.8747	102.163	32.8747	120.103	32.8747	115.83	32.8747	109.967	32.8747	110.886	32.8747	106.809	32.8747	101.641	32.8747	106.8	32.8747	103.72	32.8747	104.758	32.8747	107.189	32.8747
	32.8891	121.075	32.8891	120.07	32.8891	113.028	32.8891	119.524	32.8891	128.711	32.8891	108.765	32.8891	119.054	32.8891	110.24	32.8891	119.473	32.8891	109.674	32.8891	113.697	32.8891	110.042	32.8891	111.128	32.8891	104.035	32.8891	122.34	32.8891	114.625	32.8891	111.767	32.8891	110.869	32.8891	110.504	32.8891	103.11	32.8891	108.587	32.8891	104.669	32.8891	101.373	32.8891	105.471	32.8891
	32.9034	120.872	32.9034	116.716	32.9034	115.373	32.9034	121.543	32.9034	121.165	32.9034	109.96	32.9034	117.107	32.9034	112.301	32.9034	119.536	32.9034	112.613	32.9034	111.886	32.9034	111.9	32.9034	110.653	32.9034	107.189	32.9034	118.548	32.9034	114.284	32.9034	113.378	32.9034	110.189	32.9034	113.79	32.9034	103.399	32.9034	105.473	32.9034	103.364	32.9034	101.012	32.9034	104.664	32.9034
	32.9177	121.932	32.9177	118.804	32.9177	115.385	32.9177	127.534	32.9177	116.925	32.9177	108.797	32.9177	117.105	32.9177	114.632	32.9177	120.226	32.9177	113.869	32.9177	113.319	32.9177	114.557	32.9177	107.692	32.9177	110.688	32.9177	114.928	32.9177	117.203	32.9177	116.534	32.9177	107.737	32.9177	111.737	32.9177	104.012	32.9177	106.319	32.9177	100.688	32.9177	103.618	32.9177	103.177	32.9177
	32.932	122.438	32.932	122.636	32.932	120.156	32.932	127.431	32.932	114.34	32.932	115.809	32.932	113.126	32.932	119.007	32.932	120.41	32.932	112.559	32.932	112.674	32.932	116.105	32.932	107.998	32.932	110.401	32.932	107.569	32.932	116.776	32.932	116.674	32.932	109.212	32.932	109.429	32.932	101.608	32.932	106.648	32.932	100.734	32.932	103.322	32.932	104.62	32.932
	32.9464	124.014	32.9464	124.245	32.9464	121.226	32.9464	124.823	32.9464	118.727	32.9464	119.569	32.9464	107.662	32.9464	120.119	32.9464	121.464	32.9464	107.21	32.9464	116.124	32.9464	114.368	32.9464	108.995	32.9464	110.184	32.9464	105.294	32.9464	115.41	32.9464	115.2	32.9464	109.93	32.9464	105.31	32.9464	103.967	32.9464	108.893	32.9464	101.457	32.9464	100.832	32.9464	104.014	32.9464
	32.9607	122.471	32.9607	123.494	32.9607	123.075	32.9607	124.217	32.9607	123.459	32.9607	124.625	32.9607	109.072	32.9607	120.469	32.9607	119.727	32.9607	107.911	32.9607	110.695	32.9607	116.89	32.9607	107.744	32.9607	108.387	32.9607	102.168	32.9607	111.751	32.9607	117.21	32.9607	109.203	32.9607	101.382	32.9607	110.625	32.9607	109.305	32.9607	102.114	32.9607	100.205	32.9607	99.8601	32.9607
	32.975	119.97	32.975	129.03	32.975	127.657	32.975	121.928	32.975	125.214	32.975	127.156	32.975	113.42	32.975	118.2	32.975	119.219	32.975	106.851	32.975	108.949	32.975	116.93	32.975	108.627	32.975	111.49	32.975	99.5338	32.975	110.063	32.975	117.977	32.975	115.415	32.975	98.014	32.975	111.27	32.975	110.935	32.975	102.329	32.975	102.937	32.975	99.373	32.975
	32.9893	121.159	32.9893	131.338	32.9893	134.07	32.9893	119.578	32.9893	125.748	32.9893	129.592	32.9893	117.133	32.9893	114.793	32.9893	116.41	32.9893	108.793	32.9893	104.494	32.9893	117.697	32.9893	113.163	32.9893	113.832	32.9893	100.387	32.9893	109.196	32.9893	114.014	32.9893	113.841	32.9893	101.154	32.9893	112.368	32.9893	108.385	32.9893	102.958	32.9893	103.112	32.9893	99.641	32.9893
	33.0037	121.552	33.0037	132.939	33.0037	132.478	33.0037	124.352	33.0037	127.979	33.0037	129.958	33.0037	123.816	33.0037	114.832	33.0037	116.758	33.0037	112.977	33.0037	106.382	33.0037	118.11	33.0037	115.21	33.0037	108.324	33.0037	109.24	33.0037	108.28	33.0037	107.424	33.0037	111.368	33.0037	101.942	33.0037	109.366	33.0037	108.984	33.0037	103.11	33.0037	101.571	33.0037	98.5385	33.0037
	33.018	118.049	33.018	131.545	33.018	130.841	33.018	120.59	33.018	128.061	33.018	129.573	33.018	126.079	33.018	111.876	33.018	116.704	33.018	114.189	33.018	107.601	33.018	112.077	33.018	115.298	33.018	104.357	33.018	116.277	33.018	102.245	33.018	109.723	33.018	110.273	33.018	106.531	33.018	108.184	33.018	107.343	33.018	101.1	33.018	99.5385	33.018	101.594	33.018
	33.0323	118.587	33.0323	128.019	33.0323	129.161	33.0323	121.019	33.0323	123.886	33.0323	120.823	33.0323	126.876	33.0323	112.378	33.0323	110.723	33.0323	117.876	33.0323	113.378	33.0323	107.135	33.0323	116.273	33.0323	102.496	33.0323	120.277	33.0323	100.179	33.0323	109.359	33.0323	110.97	33.0323	110.921	33.0323	106.853	33.0323	104.287	33.0323	104.823	33.0323	98.5268	33.0323	99.9207	33.0323
	33.0466	116.252	33.0466	121.536	33.0466	127.573	33.0466	122.149	33.0466	122.354	33.0466	118.655	33.0466	123.732	33.0466	112.536	33.0466	114.329	33.0466	117.266	33.0466	116.692	33.0466	108.089	33.0466	115.711	33.0466	100.979	33.0466	116.303	33.0466	100.303	33.0466	108.872	33.0466	111.322	33.0466	114.916	33.0466	104.061	33.0466	102.389	33.0466	102.317	33.0466	101.263	33.0466	103.639	33.0466
	33.061	116.786	33.061	122.273	33.061	122.023	33.061	125.431	33.061	118.949	33.061	118.713	33.061	123.986	33.061	112.345	33.061	118.408	33.061	118.091	33.061	122.434	33.061	104.079	33.061	114.473	33.061	101.198	33.061	112.795	33.061	104.056	33.061	112.152	33.061	113.392	33.061	115.93	33.061	102.527	33.061	100.294	33.061	104.161	33.061	106.056	33.061	104.126	33.061
	33.0753	115.935	33.0753	121.51	33.0753	120.629	33.0753	124.751	33.0753	121.555	33.0753	123.357	33.0753	119.746	33.0753	116.711	33.0753	121.235	33.0753	117.76	33.0753	122.688	33.0753	107.075	33.0753	109.322	33.0753	102.618	33.0753	111.9	33.0753	109.727	33.0753	112.068	33.0753	115.716	33.0753	117.117	33.0753	100.1	33.0753	101.406	33.0753	103.928	33.0753	107.634	33.0753	105.005	33.0753
	33.0896	114.019	33.0896	120.368	33.0896	119.165	33.0896	126.788	33.0896	126.807	33.0896	124.198	33.0896	113.459	33.0896	115.424	33.0896	123.501	33.0896	120.249	33.0896	124.765	33.0896	108.054	33.0896	108.853	33.0896	108.424	33.0896	112.811	33.0896	111.569	33.0896	111.354	33.0896	117.177	33.0896	120.147	33.0896	100.049	33.0896	108.496	33.0896	104.212	33.0896	105.35	33.0896	104.552	33.0896
	33.1039	112.732	33.1039	116.49	33.1039	117.895	33.1039	128.312	33.1039	132.026	33.1039	124.967	33.1039	112.175	33.1039	115.508	33.1039	124.107	33.1039	115.786	33.1039	117.455	33.1039	110.946	33.1039	109.424	33.1039	114.734	33.1039	112.949	33.1039	115.068	33.1039	112.14	33.1039	113.96	33.1039	120.389	33.1039	106.431	33.1039	110.555	33.1039	102.83	33.1039	106.585	33.1039	103.865	33.1039
	33.1183	111.485	33.1183	118.974	33.1183	121.091	33.1183	129.047	33.1183	129.485	33.1183	125.026	33.1183	111.69	33.1183	115.648	33.1183	122.639	33.1183	111.399	33.1183	114.266	33.1183	111.825	33.1183	111.765	33.1183	119.643	33.1183	109.091	33.1183	116.305	33.1183	115.839	33.1183	115.226	33.1183	117.098	33.1183	106.625	33.1183	113.389	33.1183	103.718	33.1183	101.716	33.1183	102.928	33.1183
	33.1326	114.277	33.1326	117.058	33.1326	117.655	33.1326	125.793	33.1326	129.145	33.1326	125.853	33.1326	111.9	33.1326	117.291	33.1326	121.193	33.1326	111.599	33.1326	109.716	33.1326	115.026	33.1326	110.049	33.1326	121.741	33.1326	110.179	33.1326	114.517	33.1326	116.41	33.1326	113.338	33.1326	115.583	33.1326	108.133	33.1326	113.464	33.1326	105.897	33.1326	99.5781	33.1326	102.855	33.1326
	33.1469	114.58	33.1469	119.737	33.1469	113.956	33.1469	129.443	33.1469	127.639	33.1469	126.545	33.1469	115.835	33.1469	117.685	33.1469	119.145	33.1469	115.793	33.1469	110.319	33.1469	113.928	33.1469	108.634	33.1469	119.275	33.1469	114.445	33.1469	113.294	33.1469	114.191	33.1469	112.841	33.1469	109.622	33.1469	108.559	33.1469	112.697	33.1469	108.758	33.1469	97.6177	33.1469	103.361	33.1469
	33.1612	116.874	33.1612	119.772	33.1612	115.93	33.1612	130.028	33.1612	129.802	33.1612	124.508	33.1612	117.515	33.1612	117.184	33.1612	116	33.1612	114.741	33.1612	109.347	33.1612	109.576	33.1612	111.427	33.1612	118.753	33.1612	116.31	33.1612	111.035	33.1612	114.909	33.1612	112.434	33.1612	112.858	33.1612	108.075	33.1612	111.082	33.1612	107.105	33.1612	99.9231	33.1612	105.294	33.1612
	33.1756	120.618	33.1756	121.751	33.1756	117.308	33.1756	134.781	33.1756	124.69	33.1756	117.517	33.1756	117.168	33.1756	119.009	33.1756	112.881	33.1756	114.149	33.1756	109.914	33.1756	112.329	33.1756	112.044	33.1756	117.357	33.1756	117.862	33.1756	109.72	33.1756	113.175	33.1756	113.541	33.1756	113.34	33.1756	107.179	33.1756	108.632	33.1756	107.79	33.1756	102.443	33.1756	104.66	33.1756
	33.1899	123.993	33.1899	122.084	33.1899	121.021	33.1899	131.587	33.1899	121.692	33.1899	116.196	33.1899	116.359	33.1899	116.233	33.1899	116.951	33.1899	113.755	33.1899	112.883	33.1899	114.879	33.1899	111.592	33.1899	112.462	33.1899	116.513	33.1899	107.753	33.1899	109.998	33.1899	114.224	33.1899	114.993	33.1899	105.876	33.1899	106.096	33.1899	104.517	33.1899	106.522	33.1899	105.172	33.1899
	33.2042	126.622	33.2042	123.699	33.2042	124.487	33.2042	133.096	33.2042	118.501	33.2042	120.555	33.2042	117.051	33.2042	114.52	33.2042	116.378	33.2042	114.27	33.2042	113.161	33.2042	113.839	33.2042	112.224	33.2042	109.061	33.2042	117.583	33.2042	109.406	33.2042	107.072	33.2042	113.312	33.2042	115.303	33.2042	105.872	33.2042	101.676	33.2042	104.247	33.2042	112.028	33.2042	103.476	33.2042
	33.2185	127.632	33.2185	124.641	33.2185	131.254	33.2185	132.301	33.2185	119.634	33.2185	119.389	33.2185	118.522	33.2185	116.592	33.2185	114.242	33.2185	115.329	33.2185	113.084	33.2185	118.853	33.2185	109.566	33.2185	107.853	33.2185	116.911	33.2185	107.354	33.2185	103.716	33.2185	112.858	33.2185	114.231	33.2185	107.03	33.2185	103.303	33.2185	99	33.2185	113.748	33.2185	101.114	33.2185
	33.2328	127.669	33.2328	122.196	33.2328	134.55	33.2328	130.839	33.2328	119.869	33.2328	116.956	33.2328	115.138	33.2328	114.55	33.2328	113.163	33.2328	116.417	33.2328	115.702	33.2328	118.832	33.2328	114.235	33.2328	106.501	33.2328	116.42	33.2328	104.984	33.2328	103.534	33.2328	112.214	33.2328	115.986	33.2328	107.776	33.2328	107.977	33.2328	92.9697	33.2328	117.448	33.2328	101.385	33.2328
	33.2472	127.156	33.2472	123.179	33.2472	134.879	33.2472	130.494	33.2472	122.387	33.2472	115.03	33.2472	115.345	33.2472	115.135	33.2472	111.923	33.2472	112.776	33.2472	116.508	33.2472	116.103	33.2472	113.634	33.2472	103.564	33.2472	112.399	33.2472	106.441	33.2472	103.671	33.2472	110.324	33.2472	114.186	33.2472	110.485	33.2472	109.378	33.2472	93.4406	33.2472	113.04	33.2472	102.809	33.2472
	33.2615	125.758	33.2615	125.869	33.2615	130.333	33.2615	129.655	33.2615	119.718	33.2615	114.909	33.2615	111.739	33.2615	112.821	33.2615	112.473	33.2615	113.145	33.2615	116.1	33.2615	111.457	33.2615	114.063	33.2615	101.683	33.2615	106.296	33.2615	105.853	33.2615	104.434	33.2615	108.002	33.2615	107.277	33.2615	110.098	33.2615	111.832	33.2615	95.9627	33.2615	106.858	33.2615	101.389	33.2615
	33.2758	123.431	33.2758	124.876	33.2758	124.338	33.2758	126.242	33.2758	123.392	33.2758	113.883	33.2758	113.653	33.2758	111.786	33.2758	114.995	33.2758	113.515	33.2758	117.723	33.2758	110.427	33.2758	107.86	33.2758	100.2	33.2758	104.07	33.2758	103.543	33.2758	106.329	33.2758	108.529	33.2758	102.907	33.2758	107.737	33.2758	110.918	33.2758	100.776	33.2758	106.31	33.2758	101.928	33.2758
	33.2901	118.925	33.2901	126.734	33.2901	122.578	33.2901	129.846	33.2901	124.963	33.2901	117.352	33.2901	113.935	33.2901	111.946	33.2901	115.946	33.2901	110.452	33.2901	118.685	33.2901	106.413	33.2901	107.72	33.2901	99.2611	33.2901	102.04	33.2901	103.869	33.2901	107.643	33.2901	108.718	33.2901	99.6037	33.2901	108.692	33.2901	109.063	33.2901	104.664	33.2901	104.133	33.2901	100.867	33.2901
	33.3045	122.389	33.3045	124.608	33.3045	120.319	33.3045	128.252	33.3045	127.93	33.3045	118.841	33.3045	116.366	33.3045	115.336	33.3045	114.545	33.3045	106.935	33.3045	119.564	33.3045	103.909	33.3045	109.273	33.3045	102.224	33.3045	105.93	33.3045	105.438	33.3045	109.902	33.3045	108.571	33.3045	101.606	33.3045	106.392	33.3045	109.256	33.3045	104.263	33.3045	104.697	33.3045	100.009	33.3045
	33.3188	120.319	33.3188	124.259	33.3188	116.725	33.3188	127.305	33.3188	126.054	33.3188	119.478	33.3188	115.774	33.3188	117.774	33.3188	114.333	33.3188	109.179	33.3188	117.958	33.3188	106.559	33.3188	109.159	33.3188	105.455	33.3188	109.21	33.3188	108.727	33.3188	110.781	33.3188	106.105	33.3188	105.967	33.3188	107.28	33.3188	106.354	33.3188	105.462	33.3188	104.217	33.3188	96.697	33.3188
	33.3331	119.35	33.3331	123.091	33.3331	116.967	33.3331	121.716	33.3331	128.557	33.3331	119.072	33.3331	113.841	33.3331	119.66	33.3331	114.723	33.3331	113.205	33.3331	117.012	33.3331	106.678	33.3331	107.273	33.3331	104.988	33.3331	110.79	33.3331	106.716	33.3331	111.31	33.3331	105.811	33.3331	107.965	33.3331	107.382	33.3331	104.611	33.3331	107.974	33.3331	103.261	33.3331	97.331	33.3331
	33.3474	121.291	33.3474	121.149	33.3474	115.667	33.3474	121.986	33.3474	129.03	33.3474	124.17	33.3474	113.697	33.3474	120.007	33.3474	113.245	33.3474	115.284	33.3474	111.282	33.3474	109.942	33.3474	107.869	33.3474	108.448	33.3474	109.988	33.3474	108.359	33.3474	113.496	33.3474	106.037	33.3474	109.396	33.3474	105.697	33.3474	104.538	33.3474	106.221	33.3474	104.704	33.3474	95.5268	33.3474
	33.3618	123.45	33.3618	119.235	33.3618	114.366	33.3618	122.186	33.3618	125.753	33.3618	124.175	33.3618	113.89	33.3618	121.394	33.3618	109.804	33.3618	119.632	33.3618	108.606	33.3618	113.879	33.3618	109.869	33.3618	112.821	33.3618	107.797	33.3618	106.762	33.3618	115.455	33.3618	111.392	33.3618	110.52	33.3618	106.881	33.3618	105.755	33.3618	103.995	33.3618	108.364	33.3618	97.7389	33.3618
	33.3761	126.967	33.3761	115.07	33.3761	115.855	33.3761	124.336	33.3761	125.436	33.3761	123.242	33.3761	110.24	33.3761	122.835	33.3761	110.876	33.3761	120.562	33.3761	107.988	33.3761	118.734	33.3761	113.091	33.3761	107.76	33.3761	112.476	33.3761	109.464	33.3761	119.445	33.3761	113.604	33.3761	115.263	33.3761	109.601	33.3761	104.862	33.3761	106.149	33.3761	113.27	33.3761	100.683	33.3761
	33.3904	125.079	33.3904	118.156	33.3904	114.536	33.3904	128.828	33.3904	122.084	33.3904	125.061	33.3904	113.751	33.3904	121.594	33.3904	110.289	33.3904	122.424	33.3904	105.599	33.3904	120.648	33.3904	114.506	33.3904	105.552	33.3904	111.417	33.3904	112.203	33.3904	120.886	33.3904	116	33.3904	114.618	33.3904	109.769	33.3904	105.765	33.3904	111.781	33.3904	111.639	33.3904	106.128	33.3904
	33.4047	122.576	33.4047	117.604	33.4047	112.263	33.4047	133.054	33.4047	118.478	33.4047	125.646	33.4047	115.371	33.4047	116.601	33.4047	109.298	33.4047	120.958	33.4047	99.9277	33.4047	120.818	33.4047	113.52	33.4047	107.035	33.4047	110.963	33.4047	112.713	33.4047	117.156	33.4047	116.531	33.4047	110.042	33.4047	108.93	33.4047	107.368	33.4047	112.212	33.4047	116.991	33.4047	106.324	33.4047
	33.4191	119.907	33.4191	119.662	33.4191	115.888	33.4191	133.585	33.4191	116.951	33.4191	124.725	33.4191	118.322	33.4191	113.86	33.4191	110.879	33.4191	119.552	33.4191	103.608	33.4191	121.429	33.4191	110.196	33.4191	106.755	33.4191	109.119	33.4191	113.876	33.4191	118.117	33.4191	116.378	33.4191	110.751	33.4191	109	33.4191	104.923	33.4191	115.643	33.4191	116.504	33.4191	107.585	33.4191
	33.4334	116.618	33.4334	121.902	33.4334	116.417	33.4334	136.478	33.4334	111.585	33.4334	127.935	33.4334	118.221	33.4334	114.03	33.4334	111.45	33.4334	113.536	33.4334	100.993	33.4334	122.804	33.4334	110.667	33.4334	106.744	33.4334	105.611	33.4334	111.063	33.4334	117.988	33.4334	116.345	33.4334	109.557	33.4334	107.951	33.4334	107.31	33.4334	115.487	33.4334	115.31	33.4334	105.846	33.4334
	33.4477	119.135	33.4477	125.648	33.4477	118.191	33.4477	128.946	33.4477	113.184	33.4477	126.21	33.4477	123.058	33.4477	114.608	33.4477	111.653	33.4477	113.711	33.4477	103.797	33.4477	118.324	33.4477	110.417	33.4477	105.944	33.4477	109.156	33.4477	107.783	33.4477	119.273	33.4477	111.345	33.4477	109.179	33.4477	107.83	33.4477	108.879	33.4477	115.751	33.4477	116.214	33.4477	106.457	33.4477
	33.462	114.035	33.462	129.566	33.462	122.585	33.462	127.298	33.462	113.221	33.462	121.282	33.462	119.317	33.462	116.515	33.462	113.131	33.462	115.079	33.462	101.772	33.462	113.231	33.462	107.159	33.462	106.277	33.462	109.247	33.462	105.981	33.462	118.294	33.462	105.555	33.462	112.159	33.462	108.718	33.462	109.284	33.462	115.851	33.462	114.741	33.462	103.751	33.462
	33.4764	114.753	33.4764	132.55	33.4764	120.592	33.4764	124.909	33.4764	114.814	33.4764	119.559	33.4764	121	33.4764	114.867	33.4764	114.424	33.4764	117.455	33.4764	100.86	33.4764	106.972	33.4764	102.27	33.4764	107.228	33.4764	109.662	33.4764	100.578	33.4764	120.077	33.4764	103.186	33.4764	111.718	33.4764	109.28	33.4764	111.266	33.4764	115.991	33.4764	112.392	33.4764	104.888	33.4764
	33.4907	119.753	33.4907	132.753	33.4907	119.03	33.4907	122.133	33.4907	116.338	33.4907	119.24	33.4907	120.054	33.4907	112.774	33.4907	112.965	33.4907	118.797	33.4907	99.6993	33.4907	104.266	33.4907	102.942	33.4907	108.851	33.4907	108.061	33.4907	100.492	33.4907	116.499	33.4907	104.718	33.4907	111.869	33.4907	107.161	33.4907	111.779	33.4907	113.517	33.4907	108.527	33.4907	101.804	33.4907
	33.505	121.366	33.505	133.105	33.505	120.408	33.505	121.944	33.505	116.249	33.505	118.55	33.505	122.613	33.505	111.851	33.505	114.117	33.505	121.967	33.505	104.312	33.505	105.019	33.505	104.636	33.505	110.779	33.505	108.814	33.505	103.737	33.505	116.135	33.505	104.667	33.505	110.641	33.505	108.765	33.505	112.345	33.505	111.697	33.505	107.103	33.505	106.336	33.505
	33.5193	123.289	33.5193	132.758	33.5193	118.047	33.5193	122.296	33.5193	119.573	33.5193	118.033	33.5193	122.35	33.5193	110.422	33.5193	118.263	33.5193	122.611	33.5193	111.007	33.5193	107.478	33.5193	107.483	33.5193	110.326	33.5193	112.562	33.5193	106.114	33.5193	115.441	33.5193	108.357	33.5193	114.953	33.5193	110.14	33.5193	111.084	33.5193	110.699	33.5193	106.706	33.5193	104.17	33.5193
	33.5337	124.291	33.5337	129.762	33.5337	114.112	33.5337	122.685	33.5337	123.305	33.5337	117.809	33.5337	122.394	33.5337	109.895	33.5337	119.149	33.5337	120.198	33.5337	115.848	33.5337	108.613	33.5337	112.093	33.5337	111.809	33.5337	109.114	33.5337	110.648	33.5337	115.86	33.5337	111.219	33.5337	113.807	33.5337	110.261	33.5337	110.023	33.5337	108.04	33.5337	104.942	33.5337	105.252	33.5337
	33.548	123.531	33.548	128.2	33.548	116.124	33.548	123.594	33.548	124.62	33.548	118.196	33.548	120.193	33.548	109.494	33.548	119.214	33.548	116.124	33.548	116.883	33.548	103.807	33.548	112.385	33.548	115.119	33.548	107.296	33.548	115.979	33.548	112.841	33.548	113.373	33.548	114.238	33.548	108.14	33.548	108.571	33.548	105.492	33.548	108.753	33.548	103.52	33.548
	33.5623	122.986	33.5623	128.184	33.5623	118.459	33.5623	127.76	33.5623	126.821	33.5623	120.618	33.5623	116.329	33.5623	109.692	33.5623	121.704	33.5623	117.548	33.5623	123.417	33.5623	109.082	33.5623	114.564	33.5623	117.883	33.5623	104.179	33.5623	120.2	33.5623	116.037	33.5623	114.448	33.5623	114.762	33.5623	111.744	33.5623	109.382	33.5623	104.881	33.5623	107.692	33.5623	103.608	33.5623
	33.5766	119.527	33.5766	128.524	33.5766	122.401	33.5766	126.21	33.5766	125.154	33.5766	122.38	33.5766	114.876	33.5766	112.671	33.5766	124.091	33.5766	117.084	33.5766	121.308	33.5766	113.177	33.5766	114.07	33.5766	119.634	33.5766	104.17	33.5766	117.322	33.5766	114.387	33.5766	113.427	33.5766	111.38	33.5766	112.881	33.5766	106.319	33.5766	103.04	33.5766	107.247	33.5766	102.319	33.5766
	33.5909	118.487	33.5909	127.382	33.5909	126.487	33.5909	124.837	33.5909	132.972	33.5909	122.876	33.5909	116.079	33.5909	116.217	33.5909	122.753	33.5909	114.576	33.5909	120.641	33.5909	113.704	33.5909	115.149	33.5909	120.457	33.5909	107.354	33.5909	116.04	33.5909	112.333	33.5909	110.273	33.5909	112.534	33.5909	113.005	33.5909	105.676	33.5909	104.487	33.5909	106.872	33.5909	101.979	33.5909
	33.6053	115.128	33.6053	125.949	33.6053	127.928	33.6053	124.681	33.6053	135.322	33.6053	122.914	33.6053	113.228	33.6053	119.501	33.6053	119.359	33.6053	116.266	33.6053	114.065	33.6053	110.867	33.6053	110.897	33.6053	118.974	33.6053	111.282	33.6053	113.336	33.6053	110.744	33.6053	109.415	33.6053	111.702	33.6053	109.979	33.6053	105.156	33.6053	104.268	33.6053	105.872	33.6053	99.6713	33.6053
	33.6196	117.103	33.6196	122.072	33.6196	126.329	33.6196	123.769	33.6196	136.713	33.6196	124.9	33.6196	120.107	33.6196	119.657	33.6196	116.807	33.6196	116.424	33.6196	113.58	33.6196	108.648	33.6196	110.797	33.6196	119.34	33.6196	114.287	33.6196	110.928	33.6196	109.126	33.6196	111.033	33.6196	109.354	33.6196	109.378	33.6196	105.259	33.6196	105.753	33.6196	104.245	33.6196	100.016	33.6196
	33.6339	117.725	33.6339	118.648	33.6339	129.45	33.6339	118.096	33.6339	137.876	33.6339	122.431	33.6339	123.932	33.6339	120.152	33.6339	110.394	33.6339	116.149	33.6339	113.986	33.6339	111.828	33.6339	112.436	33.6339	116.394	33.6339	114.573	33.6339	109.224	33.6339	108.044	33.6339	113.718	33.6339	104.042	33.6339	107.818	33.6339	103.555	33.6339	106.364	33.6339	100.205	33.6339	100.147	33.6339
	33.6482	115.105	33.6482	120.52	33.6482	132.394	33.6482	116.991	33.6482	138.713	33.6482	122.212	33.6482	129.483	33.6482	116.821	33.6482	108.545	33.6482	112.254	33.6482	115.541	33.6482	112.573	33.6482	111.189	33.6482	117.979	33.6482	117.282	33.6482	112.273	33.6482	110.275	33.6482	115.786	33.6482	102.604	33.6482	107.536	33.6482	103.284	33.6482	106.59	33.6482	97.0373	33.6482	101.604	33.6482
	33.6626	117.019	33.6626	119.869	33.6626	132.016	33.6626	119.037	33.6626	137.946	33.6626	123.287	33.6626	126.124	33.6626	116.886	33.6626	111.378	33.6626	111.601	33.6626	118.452	33.6626	110.462	33.6626	112.545	33.6626	119.492	33.6626	116.839	33.6626	112.478	33.6626	113.643	33.6626	119.974	33.6626	105.371	33.6626	104.406	33.6626	102.333	33.6626	106.592	33.6626	98.4592	33.6626	98.9021	33.6626
	33.6769	116.594	33.6769	116.152	33.6769	133.147	33.6769	123.727	33.6769	135.462	33.6769	120.149	33.6769	123.354	33.6769	117.417	33.6769	115.774	33.6769	108.172	33.6769	119.527	33.6769	104.501	33.6769	111.893	33.6769	115.925	33.6769	113.825	33.6769	111.58	33.6769	120.972	33.6769	119.11	33.6769	104.876	33.6769	107.744	33.6769	102.473	33.6769	110.1	33.6769	97.8135	33.6769	98.9207	33.6769
	33.6912	114.07	33.6912	115.73	33.6912	131.59	33.6912	129.855	33.6912	129.942	33.6912	117.774	33.6912	120.254	33.6912	115.522	33.6912	118.483	33.6912	109.476	33.6912	119.8	33.6912	99.697	33.6912	106.981	33.6912	116.366	33.6912	112.746	33.6912	113.902	33.6912	120.779	33.6912	125.1	33.6912	109.608	33.6912	108.76	33.6912	100.753	33.6912	111.326	33.6912	101.629	33.6912	98.3846	33.6912
	33.7055	114.476	33.7055	120.667	33.7055	130.774	33.7055	133.305	33.7055	127.96	33.7055	120.576	33.7055	117.534	33.7055	116.774	33.7055	123.499	33.7055	113.406	33.7055	120.315	33.7055	104.977	33.7055	105.653	33.7055	116.862	33.7055	112.117	33.7055	116.848	33.7055	125.748	33.7055	124.998	33.7055	109.704	33.7055	111.138	33.7055	104.079	33.7055	110.238	33.7055	99.7856	33.7055	99.7646	33.7055
	33.7199	113.268	33.7199	123.916	33.7199	130.935	33.7199	131.319	33.7199	123.012	33.7199	120.706	33.7199	118.795	33.7199	115.375	33.7199	125.776	33.7199	113.576	33.7199	118.445	33.7199	107.082	33.7199	104.221	33.7199	116.135	33.7199	114.329	33.7199	117.618	33.7199	123.678	33.7199	119.872	33.7199	111.793	33.7199	115.382	33.7199	101.322	33.7199	108.149	33.7199	96.0606	33.7199	106.17	33.7199
	33.7342	113.326	33.7342	122.613	33.7342	127.28	33.7342	132.077	33.7342	124.508	33.7342	124.559	33.7342	117.27	33.7342	117.336	33.7342	125.886	33.7342	114.494	33.7342	117.261	33.7342	108.767	33.7342	110.508	33.7342	113.814	33.7342	117.911	33.7342	121.625	33.7342	120.73	33.7342	118.294	33.7342	121.585	33.7342	113.744	33.7342	103.368	33.7342	106.839	33.7342	97.4452	33.7342	110.231	33.7342
	33.7485	115.695	33.7485	124.21	33.7485	123.469	33.7485	130.527	33.7485	123.294	33.7485	126.301	33.7485	118.723	33.7485	119.932	33.7485	125.427	33.7485	119.741	33.7485	115.911	33.7485	111.308	33.7485	112.753	33.7485	111.049	33.7485	118.835	33.7485	120.958	33.7485	121.189	33.7485	118.597	33.7485	123.009	33.7485	112.932	33.7485	112.1	33.7485	104.881	33.7485	102.128	33.7485	114.434	33.7485
	33.7628	119.392	33.7628	125.17	33.7628	121.977	33.7628	130.121	33.7628	122.709	33.7628	125.517	33.7628	123.608	33.7628	122.217	33.7628	123.888	33.7628	121.597	33.7628	118.774	33.7628	118.545	33.7628	116.179	33.7628	111.501	33.7628	118.543	33.7628	120.499	33.7628	119.874	33.7628	121.751	33.7628	123.324	33.7628	111.734	33.7628	117.504	33.7628	106.249	33.7628	103.331	33.7628	116.545	33.7628
	33.7772	123.555	33.7772	126.333	33.7772	121.993	33.7772	124.972	33.7772	123.413	33.7772	125.464	33.7772	126.429	33.7772	122.051	33.7772	116.86	33.7772	123.42	33.7772	122.436	33.7772	120.876	33.7772	119.413	33.7772	106.958	33.7772	119.284	33.7772	120.613	33.7772	119.051	33.7772	122.965	33.7772	120.662	33.7772	114.063	33.7772	121.704	33.7772	108.2	33.7772	108.082	33.7772	116.212	33.7772
	33.7915	124.273	33.7915	129.354	33.7915	126.396	33.7915	126.636	33.7915	127.408	33.7915	124.431	33.7915	127.263	33.7915	123.65	33.7915	114.042	33.7915	121.618	33.7915	122.357	33.7915	123.457	33.7915	120.751	33.7915	107.713	33.7915	122.825	33.7915	123.96	33.7915	116.1	33.7915	121.879	33.7915	121.545	33.7915	115.347	33.7915	125.443	33.7915	108.545	33.7915	111.942	33.7915	116.972	33.7915
	33.8058	125.068	33.8058	129.494	33.8058	127.417	33.8058	126.862	33.8058	130.028	33.8058	128.119	33.8058	126.59	33.8058	126.182	33.8058	114.371	33.8058	124.737	33.8058	122.399	33.8058	123.312	33.8058	122.396	33.8058	111.681	33.8058	121.979	33.8058	120.865	33.8058	117.585	33.8058	121.571	33.8058	118.888	33.8058	114.14	33.8058	128.967	33.8058	110.704	33.8058	115.061	33.8058	116.657	33.8058
	33.8201	123.9	33.8201	129.026	33.8201	126.028	33.8201	130.965	33.8201	127.606	33.8201	124.282	33.8201	126.091	33.8201	127.189	33.8201	117.296	33.8201	124.604	33.8201	124.016	33.8201	119.685	33.8201	122.835	33.8201	113.779	33.8201	123.277	33.8201	119.524	33.8201	119.869	33.8201	121.445	33.8201	117.427	33.8201	115.371	33.8201	132.228	33.8201	115.114	33.8201	119.075	33.8201	116.17	33.8201
	33.8344	127.45	33.8344	125.58	33.8344	121.378	33.8344	135.077	33.8344	132.023	33.8344	120.886	33.8344	126.065	33.8344	127.175	33.8344	117.445	33.8344	127.331	33.8344	122.28	33.8344	120.797	33.8344	120.235	33.8344	118.249	33.8344	123.66	33.8344	122.235	33.8344	118.238	33.8344	124.937	33.8344	117.24	33.8344	116.895	33.8344	126.821	33.8344	118.326	33.8344	120.238	33.8344	115.329	33.8344
	33.8488	132.086	33.8488	126.587	33.8488	118.545	33.8488	135.473	33.8488	128.928	33.8488	122.061	33.8488	125.855	33.8488	131.27	33.8488	117.753	33.8488	123.793	33.8488	121.135	33.8488	119.357	33.8488	126.193	33.8488	124.252	33.8488	121.538	33.8488	124.179	33.8488	119.368	33.8488	122.597	33.8488	117.557	33.8488	117.949	33.8488	125.252	33.8488	117.089	33.8488	115.9	33.8488	117.543	33.8488
	33.8631	128.783	33.8631	122.473	33.8631	118.093	33.8631	135.869	33.8631	126.837	33.8631	119.802	33.8631	125.441	33.8631	128.075	33.8631	120.473	33.8631	124.256	33.8631	120.874	33.8631	119.422	33.8631	131.59	33.8631	125.844	33.8631	124.333	33.8631	127.758	33.8631	122.142	33.8631	117.333	33.8631	122.618	33.8631	121.569	33.8631	121.977	33.8631	119.839	33.8631	112.993	33.8631	121.904	33.8631
	33.8774	126.177	33.8774	117.562	33.8774	118.326	33.8774	134.932	33.8774	127.97	33.8774	124.485	33.8774	121.776	33.8774	127.914	33.8774	123.862	33.8774	130.196	33.8774	124.902	33.8774	122.781	33.8774	135.851	33.8774	124.755	33.8774	129.571	33.8774	128.981	33.8774	127.068	33.8774	119.093	33.8774	127.254	33.8774	123.119	33.8774	121.776	33.8774	121.755	33.8774	115.028	33.8774	125.35	33.8774
	33.8918	121.774	33.8918	118.555	33.8918	117.79	33.8918	136.846	33.8918	128.24	33.8918	122.97	33.8918	127.305	33.8918	127.138	33.8918	129.196	33.8918	133.298	33.8918	128.914	33.8918	130.131	33.8918	137.485	33.8918	124.186	33.8918	135	33.8918	130.809	33.8918	133.671	33.8918	122.037	33.8918	130.399	33.8918	124.063	33.8918	125.434	33.8918	127.949	33.8918	116.615	33.8918	129.583	33.8918
	33.9061	120.893	33.9061	117.932	33.9061	118.217	33.9061	134.072	33.9061	126.415	33.9061	122.469	33.9061	131.951	33.9061	128.702	33.9061	129.753	33.9061	135.019	33.9061	134.569	33.9061	133.1	33.9061	138.995	33.9061	124.476	33.9061	136.737	33.9061	133.256	33.9061	136.427	33.9061	126.795	33.9061	133.587	33.9061	127.755	33.9061	124.305	33.9061	134.599	33.9061	118.825	33.9061	128.548	33.9061
	33.9204	119.007	33.9204	116.879	33.9204	120.683	33.9204	132.082	33.9204	128.207	33.9204	126.093	33.9204	134.732	33.9204	134.079	33.9204	129.704	33.9204	136.219	33.9204	136.499	33.9204	134.865	33.9204	141.97	33.9204	123.35	33.9204	140.401	33.9204	138.914	33.9204	135.807	33.9204	135.352	33.9204	133.823	33.9204	134.359	33.9204	130.455	33.9204	140.629	33.9204	126.301	33.9204	127.375	33.9204
	33.9347	113.667	33.9347	116.016	33.9347	123.634	33.9347	132.152	33.9347	129.145	33.9347	127.942	33.9347	137.834	33.9347	137.128	33.9347	132.55	33.9347	137.795	33.9347	138.925	33.9347	142.399	33.9347	141.056	33.9347	122.641	33.9347	143.709	33.9347	143.737	33.9347	140.172	33.9347	141.559	33.9347	134.054	33.9347	138.31	33.9347	138.592	33.9347	144.643	33.9347	132.718	33.9347	127	33.9347
	33.949	111.937	33.949	119.552	33.949	118.529	33.949	127.294	33.949	131.114	33.949	133.622	33.949	139.944	33.949	141.457	33.949	135.166	33.949	143.765	33.949	141.65	33.949	144.455	33.949	139.848	33.949	128.828	33.949	144.569	33.949	144.935	33.949	144.555	33.949	152.121	33.949	134.347	33.949	138.783	33.949	143.196	33.949	149.499	33.949	142.676	33.949	126.464	33.949
	33.9634	114.769	33.9634	122.506	33.9634	120.156	33.9634	125.667	33.9634	132.478	33.9634	138.848	33.9634	137.364	33.9634	144.585	33.9634	141.012	33.9634	147.73	33.9634	146.07	33.9634	146.438	33.9634	141.676	33.9634	133.772	33.9634	144.529	33.9634	151.667	33.9634	148.315	33.9634	158.702	33.9634	139.152	33.9634	139.839	33.9634	150.04	33.9634	154.655	33.9634	153.112	33.9634	132.681	33.9634
	33.9777	116.324	33.9777	118.783	33.9777	120.676	33.9777	124.72	33.9777	136.578	33.9777	140.517	33.9777	138.11	33.9777	149.142	33.9777	142.832	33.9777	153.469	33.9777	146.224	33.9777	148.212	33.9777	146.163	33.9777	141.557	33.9777	142.534	33.9777	150.816	33.9777	151.154	33.9777	168.289	33.9777	140.319	33.9777	144.867	33.9777	150.685	33.9777	153.51	33.9777	161.448	33.9777	135.937	33.9777
	33.992	122.305	33.992	118.667	33.992	123.639	33.992	125.214	33.992	134.084	33.992	142.026	33.992	140.457	33.992	153.17	33.992	144.042	33.992	152.725	33.992	145.389	33.992	153.054	33.992	153.832	33.992	143.809	33.992	148.653	33.992	159.126	33.992	153.205	33.992	174.963	33.992	147.599	33.992	150.413	33.992	155.893	33.992	148.942	33.992	163.73	33.992	143.336	33.992
	34.0063	119.723	34.0063	124.632	34.0063	129.382	34.0063	124.601	34.0063	135.625	34.0063	140.228	34.0063	140.343	34.0063	155.543	34.0063	148.417	34.0063	156.133	34.0063	148.252	34.0063	159.599	34.0063	160.504	34.0063	149.914	34.0063	156.051	34.0063	169.611	34.0063	159.615	34.0063	174.883	34.0063	156.347	34.0063	155.233	34.0063	162.156	34.0063	151.179	34.0063	165.284	34.0063	149.793	34.0063
	34.0207	120.193	34.0207	124.156	34.0207	133.063	34.0207	126.622	34.0207	140.925	34.0207	146.876	34.0207	142.054	34.0207	159.068	34.0207	153.037	34.0207	160.872	34.0207	147.925	34.0207	167.583	34.0207	158.923	34.0207	151.023	34.0207	162.156	34.0207	173.04	34.0207	166.452	34.0207	177.212	34.0207	164.145	34.0207	160.765	34.0207	168.077	34.0207	153.529	34.0207	168.38	34.0207	155.448	34.0207
	34.035	117.723	34.035	125.268	34.035	132.513	34.035	128.138	34.035	142.469	34.035	148.172	34.035	149.783	34.035	158.448	34.035	160.294	34.035	163.385	34.035	151.846	34.035	168.823	34.035	165.079	34.035	150.389	34.035	170.543	34.035	179.573	34.035	169.96	34.035	178.247	34.035	175.326	34.035	167.408	34.035	168.51	34.035	161.678	34.035	165.238	34.035	163.145	34.035
	34.0493	120.583	34.0493	123.886	34.0493	132.382	34.0493	126.807	34.0493	142.252	34.0493	148.485	34.0493	151.608	34.0493	159.543	34.0493	161.089	34.0493	162.967	34.0493	155.159	34.0493	167.513	34.0493	166.152	34.0493	150.811	34.0493	177.578	34.0493	181.83	34.0493	170.483	34.0493	178.706	34.0493	181.177	34.0493	178.319	34.0493	173.445	34.0493	165.916	34.0493	166.38	34.0493	167.047	34.0493
	34.0636	118.233	34.0636	125.571	34.0636	130.228	34.0636	130.378	34.0636	143.042	34.0636	143.746	34.0636	153.611	34.0636	161.671	34.0636	162.921	34.0636	160.907	34.0636	153.459	34.0636	167.711	34.0636	164.944	34.0636	154.48	34.0636	185.883	34.0636	185.084	34.0636	168.478	34.0636	183.774	34.0636	182.214	34.0636	179.942	34.0636	177.524	34.0636	169.946	34.0636	165.597	34.0636	171.219	34.0636
	34.078	116.054	34.078	126.725	34.078	123.634	34.078	131.674	34.078	139.951	34.078	141.145	34.078	149.879	34.078	157	34.078	163.559	34.078	157.758	34.078	154.252	34.078	163.529	34.078	160.452	34.078	151.925	34.078	184.231	34.078	182.697	34.078	170.984	34.078	183.172	34.078	181.259	34.078	180.305	34.078	178.224	34.078	174.389	34.078	166.434	34.078	171.126	34.078
	34.0923	115.902	34.0923	128.282	34.0923	121.268	34.0923	129.047	34.0923	134.566	34.0923	136.611	34.0923	148.902	34.0923	155.424	34.0923	162.273	34.0923	159.252	34.0923	157.103	34.0923	159.322	34.0923	155.394	34.0923	153.867	34.0923	181.9	34.0923	178.578	34.0923	168.473	34.0923	180.508	34.0923	179.897	34.0923	181.851	34.0923	172.177	34.0923	173.037	34.0923	168.343	34.0923	173.534	34.0923
	34.1066	111.872	34.1066	128.277	34.1066	120.462	34.1066	127.466	34.1066	132.543	34.1066	133.618	34.1066	142.774	34.1066	153.564	34.1066	163.958	34.1066	156.583	34.1066	161.382	34.1066	156.259	34.1066	152.986	34.1066	156.501	34.1066	175.254	34.1066	170.772	34.1066	165.788	34.1066	178.541	34.1066	173.758	34.1066	178.277	34.1066	170.427	34.1066	175.047	34.1066	167.361	34.1066	175.476	34.1066
	34.1209	109.937	34.1209	126.263	34.1209	121.075	34.1209	126.8	34.1209	128.669	34.1209	125.902	34.1209	140.275	34.1209	151.438	34.1209	157.79	34.1209	155.695	34.1209	162.338	34.1209	151.951	34.1209	151.231	34.1209	158.888	34.1209	163.984	34.1209	158.282	34.1209	163.17	34.1209	178.643	34.1209	164.897	34.1209	174.52	34.1209	163.112	34.1209	167.974	34.1209	167.504	34.1209	173.888	34.1209
	34.1353	113.506	34.1353	125.93	34.1353	121.963	34.1353	123.811	34.1353	130.189	34.1353	121.252	34.1353	141.676	34.1353	150.851	34.1353	153.853	34.1353	150.548	34.1353	156.925	34.1353	152.795	34.1353	149.76	34.1353	158.009	34.1353	163.928	34.1353	158.739	34.1353	158.103	34.1353	172.145	34.1353	160.632	34.1353	168.569	34.1353	156.012	34.1353	157.21	34.1353	163.28	34.1353	171.748	34.1353
	34.1496	113.054	34.1496	129.268	34.1496	124.662	34.1496	122.082	34.1496	131.184	34.1496	117.114	34.1496	140.145	34.1496	150.016	34.1496	146.783	34.1496	148	34.1496	151.075	34.1496	150.429	34.1496	146.277	34.1496	161.848	34.1496	150.772	34.1496	153.797	34.1496	153.469	34.1496	167.298	34.1496	152.35	34.1496	157.83	34.1496	149.077	34.1496	151.923	34.1496	159.152	34.1496	165.942	34.1496
	34.1639	115.077	34.1639	123.587	34.1639	125.632	34.1639	121.24	34.1639	134.436	34.1639	124.312	34.1639	141.294	34.1639	147.797	34.1639	145.867	34.1639	148.261	34.1639	141.821	34.1639	148.077	34.1639	143.427	34.1639	156.678	34.1639	142.203	34.1639	144.699	34.1639	148.354	34.1639	162.007	34.1639	145.198	34.1639	150	34.1639	142.939	34.1639	145.935	34.1639	158.228	34.1639	155.979	34.1639
	34.1782	118.408	34.1782	119.925	34.1782	127.399	34.1782	117.781	34.1782	135.699	34.1782	127.97	34.1782	139.249	34.1782	141.566	34.1782	145.396	34.1782	146.998	34.1782	136.958	34.1782	146.904	34.1782	146.261	34.1782	149.357	34.1782	133.695	34.1782	139	34.1782	144.869	34.1782	156.506	34.1782	139.315	34.1782	143.713	34.1782	132.916	34.1782	141.846	34.1782	152.657	34.1782	148.991	34.1782
	34.1925	121.347	34.1925	120.772	34.1925	127.147	34.1925	118.287	34.1925	135.084	34.1925	126.131	34.1925	136.249	34.1925	137.699	34.1925	141.228	34.1925	143.93	34.1925	127.953	34.1925	142.317	34.1925	140.133	34.1925	143.385	34.1925	133.436	34.1925	133.671	34.1925	140.093	34.1925	151.007	34.1925	133.837	34.1925	139.953	34.1925	129.457	34.1925	134.66	34.1925	149.023	34.1925	141.741	34.1925
	34.2069	125.839	34.2069	119.634	34.2069	124.846	34.2069	122.97	34.2069	134.107	34.2069	125.438	34.2069	133.205	34.2069	132.033	34.2069	131.413	34.2069	139.368	34.2069	118.117	34.2069	134.368	34.2069	134.816	34.2069	139.282	34.2069	129.322	34.2069	131.841	34.2069	137.711	34.2069	146.629	34.2069	128.075	34.2069	129.308	34.2069	125.967	34.2069	127.718	34.2069	143.832	34.2069	136.956	34.2069
	34.2212	127.308	34.2212	121.159	34.2212	122.779	34.2212	121.909	34.2212	133.723	34.2212	126.779	34.2212	129.746	34.2212	130.723	34.2212	126.179	34.2212	132.725	34.2212	113.247	34.2212	125.89	34.2212	128.305	34.2212	131.527	34.2212	125.828	34.2212	128.51	34.2212	137.953	34.2212	139.769	34.2212	126.814	34.2212	122.909	34.2212	126.133	34.2212	123.536	34.2212	140.238	34.2212	132.52	34.2212
	34.2355	127.832	34.2355	118.592	34.2355	123.604	34.2355	125.268	34.2355	128.625	34.2355	122.352	34.2355	130.047	34.2355	128.217	34.2355	122.559	34.2355	127.937	34.2355	113.207	34.2355	125.466	34.2355	121.52	34.2355	128.079	34.2355	128.361	34.2355	127.531	34.2355	134.944	34.2355	132.48	34.2355	124.562	34.2355	122.683	34.2355	125.835	34.2355	120.55	34.2355	135.284	34.2355	129.336	34.2355
	34.2499	122.655	34.2499	119.429	34.2499	121.079	34.2499	128.242	34.2499	129.676	34.2499	125.112	34.2499	129.818	34.2499	127.566	34.2499	120.949	34.2499	123.725	34.2499	114.054	34.2499	122.249	34.2499	119.033	34.2499	123.142	34.2499	124.305	34.2499	121.044	34.2499	131.308	34.2499	127.97	34.2499	125.886	34.2499	118.205	34.2499	131.117	34.2499	122.869	34.2499	130.233	34.2499	125.441	34.2499
	34.2642	119.634	34.2642	120.499	34.2642	120.298	34.2642	131.538	34.2642	128.156	34.2642	122.678	34.2642	132.413	34.2642	128.853	34.2642	115.441	34.2642	119.881	34.2642	118.807	34.2642	118.734	34.2642	114.737	34.2642	120.702	34.2642	117.086	34.2642	117.366	34.2642	126.282	34.2642	123.007	34.2642	126.459	34.2642	115.138	34.2642	129.566	34.2642	116.193	34.2642	126.096	34.2642	125.021	34.2642
	34.2785	116.853	34.2785	118.678	34.2785	118.753	34.2785	129.231	34.2785	128.499	34.2785	117.69	34.2785	131.459	34.2785	128	34.2785	117.79	34.2785	117.557	34.2785	118.196	34.2785	116.389	34.2785	114.212	34.2785	119.228	34.2785	118.667	34.2785	117.986	34.2785	119.562	34.2785	119.408	34.2785	126.767	34.2785	114.205	34.2785	128.841	34.2785	113.338	34.2785	123.496	34.2785	121.464	34.2785
	34.2928	117.063	34.2928	121.772	34.2928	119.618	34.2928	129.991	34.2928	125.438	34.2928	115.578	34.2928	132.298	34.2928	127.823	34.2928	113.895	34.2928	119.163	34.2928	120.967	34.2928	114.366	34.2928	110.853	34.2928	119.657	34.2928	117.835	34.2928	115.855	34.2928	115.359	34.2928	120.282	34.2928	124.967	34.2928	110.855	34.2928	125.27	34.2928	115.632	34.2928	117.522	34.2928	117.401	34.2928
	34.3071	115.077	34.3071	123.203	34.3071	119.035	34.3071	127.347	34.3071	124.527	34.3071	116.485	34.3071	132.172	34.3071	125.998	34.3071	118.583	34.3071	116.245	34.3071	125.49	34.3071	113.606	34.3071	113.245	34.3071	117.702	34.3071	119.128	34.3071	112.776	34.3071	110.772	34.3071	120.767	34.3071	120.14	34.3071	113.909	34.3071	120.758	34.3071	118.315	34.3071	118.818	34.3071	112.205	34.3071
	34.3215	116.196	34.3215	124.07	34.3215	119.923	34.3215	122.562	34.3215	119.977	34.3215	116.641	34.3215	128.228	34.3215	122.918	34.3215	117.793	34.3215	115.592	34.3215	127.277	34.3215	115.709	34.3215	113.522	34.3215	117.126	34.3215	117.224	34.3215	111.893	34.3215	112.019	34.3215	122.725	34.3215	119.103	34.3215	112.688	34.3215	111.406	34.3215	119.86	34.3215	118.021	34.3215	104.96	34.3215
	34.3358	117.981	34.3358	123.902	34.3358	120.387	34.3358	123.042	34.3358	115.42	34.3358	115.977	34.3358	126.2	34.3358	119.664	34.3358	118.333	34.3358	114.604	34.3358	123.52	34.3358	114.744	34.3358	112.786	34.3358	114.112	34.3358	119.816	34.3358	110.469	34.3358	110.758	34.3358	123.242	34.3358	119.145	34.3358	113.828	34.3358	109.163	34.3358	122.709	34.3358	114.564	34.3358	102.401	34.3358
	34.3501	121.925	34.3501	122.11	34.3501	119.632	34.3501	122.865	34.3501	114.494	34.3501	120.753	34.3501	119.021	34.3501	114.611	34.3501	115.322	34.3501	116.814	34.3501	119.165	34.3501	111.804	34.3501	114.627	34.3501	111.718	34.3501	117.051	34.3501	113.152	34.3501	118.016	34.3501	119.483	34.3501	115.387	34.3501	109.683	34.3501	111.084	34.3501	123.396	34.3501	113.145	34.3501	101.737	34.3501
	34.3644	121.275	34.3644	119.758	34.3644	120.198	34.3644	119.748	34.3644	115.716	34.3644	123.653	34.3644	117.249	34.3644	115.135	34.3644	119.119	34.3644	116.781	34.3644	120.093	34.3644	113.641	34.3644	113.291	34.3644	113.753	34.3644	120.389	34.3644	116.988	34.3644	120.709	34.3644	117.622	34.3644	116.462	34.3644	108.41	34.3644	115.594	34.3644	122.04	34.3644	108.396	34.3644	104.319	34.3644
	34.3788	123.191	34.3788	115.212	34.3788	119.653	34.3788	123.17	34.3788	114.047	34.3788	122.245	34.3788	116.275	34.3788	113.128	34.3788	120.811	34.3788	115.476	34.3788	117.282	34.3788	116.096	34.3788	114.242	34.3788	117.804	34.3788	119.522	34.3788	119.161	34.3788	124.168	34.3788	113.669	34.3788	112.907	34.3788	108.835	34.3788	114.97	34.3788	121.807	34.3788	104.883	34.3788	103.816	34.3788
	34.3931	120.655	34.3931	111.506	34.3931	117.944	34.3931	124.811	34.3931	115.807	34.3931	125.571	34.3931	117.296	34.3931	112.76	34.3931	122.135	34.3931	115.793	34.3931	113.389	34.3931	118.298	34.3931	116.939	34.3931	115.89	34.3931	117.256	34.3931	119.641	34.3931	124.678	34.3931	110.317	34.3931	117.228	34.3931	108.126	34.3931	119.513	34.3931	118.478	34.3931	102.322	34.3931	105.788	34.3931
	34.4074	120.142	34.4074	110.676	34.4074	119.214	34.4074	129.38	34.4074	116.228	34.4074	123.986	34.4074	121.049	34.4074	113.874	34.4074	126.543	34.4074	113.159	34.4074	117.17	34.4074	121.548	34.4074	119.641	34.4074	115.448	34.4074	116.496	34.4074	119.165	34.4074	122.837	34.4074	109.061	34.4074	114.571	34.4074	105.054	34.4074	121.473	34.4074	112.361	34.4074	105.767	34.4074	109.774	34.4074
	34.4217	119.336	34.4217	113.851	34.4217	120.207	34.4217	131.422	34.4217	114.797	34.4217	119.774	34.4217	115.683	34.4217	109.42	34.4217	130.331	34.4217	110.291	34.4217	117.897	34.4217	121.098	34.4217	122.685	34.4217	112.364	34.4217	118.881	34.4217	121.867	34.4217	123.159	34.4217	108.573	34.4217	117.534	34.4217	105.273	34.4217	121.562	34.4217	112.028	34.4217	111.918	34.4217	110.688	34.4217
	34.4361	120.42	34.4361	118.821	34.4361	120.298	34.4361	129.907	34.4361	118.189	34.4361	115.611	34.4361	117.354	34.4361	112.054	34.4361	131.226	34.4361	106.068	34.4361	120.587	34.4361	119.872	34.4361	118.886	34.4361	115.928	34.4361	120.34	34.4361	125.07	34.4361	121.793	34.4361	111.559	34.4361	119.212	34.4361	103.916	34.4361	117.66	34.4361	110.921	34.4361	111.214	34.4361	109.706	34.4361
	34.4504	118.671	34.4504	122.606	34.4504	122.76	34.4504	129.098	34.4504	120.97	34.4504	114.385	34.4504	117.126	34.4504	111.483	34.4504	131.135	34.4504	99.9557	34.4504	119.625	34.4504	116.89	34.4504	119.2	34.4504	114.855	34.4504	119.466	34.4504	123.165	34.4504	116.699	34.4504	115.457	34.4504	115.59	34.4504	106.42	34.4504	111.811	34.4504	113.935	34.4504	116.214	34.4504	104.953	34.4504
	34.4647	121.256	34.4647	126.478	34.4647	123.83	34.4647	127.669	34.4647	117.79	34.4647	115.396	34.4647	115.392	34.4647	110.329	34.4647	124.552	34.4647	99.634	34.4647	120.753	34.4647	112.769	34.4647	115.897	34.4647	111.963	34.4647	120.653	34.4647	119.121	34.4647	115.17	34.4647	123.105	34.4647	116.231	34.4647	108.641	34.4647	102.776	34.4647	110.478	34.4647	117.706	34.4647	100.816	34.4647
	34.479	122.142	34.479	127.308	34.479	128.774	34.479	125.427	34.479	120.077	34.479	119.121	34.479	113.431	34.479	109.329	34.479	120.576	34.479	98.7413	34.479	114.513	34.479	109.315	34.479	113.14	34.479	106.219	34.479	116.114	34.479	114.823	34.479	111.723	34.479	122.336	34.479	114.965	34.479	108.748	34.479	99.5524	34.479	112.03	34.479	118.746	34.479	101.142	34.479
	34.4934	120.737	34.4934	126.946	34.4934	128.688	34.4934	121.995	34.4934	122.594	34.4934	123.571	34.4934	108.993	34.4934	108.814	34.4934	115.431	34.4934	102.457	34.4934	111.823	34.4934	109.056	34.4934	113.364	34.4934	104.172	34.4934	115.622	34.4934	115.352	34.4934	112.853	34.4934	121.044	34.4934	111.858	34.4934	111.051	34.4934	101.226	34.4934	109.04	34.4934	117.002	34.4934	103.131	34.4934
	34.5077	117.163	34.5077	121.622	34.5077	132.597	34.5077	122.056	34.5077	122.063	34.5077	126.611	34.5077	106.727	34.5077	110.753	34.5077	112.601	34.5077	105.496	34.5077	111.317	34.5077	108.186	34.5077	112.296	34.5077	107.364	34.5077	115.802	34.5077	116.524	34.5077	109.415	34.5077	123.59	34.5077	110.107	34.5077	110.359	34.5077	105.515	34.5077	105.075	34.5077	109.986	34.5077	105.217	34.5077
	34.522	116.73	34.522	116.436	34.522	134.671	34.522	123.862	34.522	120.499	34.522	121.636	34.522	105.821	34.522	113.527	34.522	111.054	34.522	109.839	34.522	108.848	34.522	108.874	34.522	112.543	34.522	109.119	34.522	113.217	34.522	114.848	34.522	112.97	34.522	122.177	34.522	106.107	34.522	111.504	34.522	105.464	34.522	104.925	34.522	111.364	34.522	104.133	34.522
	34.5363	112.907	34.5363	111.338	34.5363	136.38	34.5363	128.072	34.5363	119.182	34.5363	120.995	34.5363	106.804	34.5363	111.709	34.5363	110.839	34.5363	113.517	34.5363	108.888	34.5363	112.424	34.5363	114.897	34.5363	110.69	34.5363	112.669	34.5363	114.28	34.5363	112.319	34.5363	121.622	34.5363	109.949	34.5363	111.273	34.5363	116.359	34.5363	106.016	34.5363	112.061	34.5363	105.811	34.5363
	34.5506	113.124	34.5506	112.615	34.5506	134.963	34.5506	132.413	34.5506	121.002	34.5506	122.786	34.5506	111.97	34.5506	113.562	34.5506	110.531	34.5506	116.821	34.5506	110.648	34.5506	117.478	34.5506	118.408	34.5506	112.823	34.5506	117.112	34.5506	111.226	34.5506	112.331	34.5506	121.077	34.5506	111.457	34.5506	107.368	34.5506	121.121	34.5506	106.564	34.5506	114.091	34.5506	110.907	34.5506
	34.565	112.555	34.565	114.573	34.565	129.119	34.565	130.1	34.565	117.247	34.565	124.664	34.565	110.844	34.565	111.156	34.565	109.471	34.565	118.058	34.565	113.911	34.565	116.226	34.565	120.352	34.565	113.117	34.565	120.66	34.565	113.49	34.565	111.804	34.565	119.079	34.565	115.62	34.565	105.175	34.565	120.96	34.565	105.627	34.565	113.212	34.565	112.984	34.565
	34.5793	111.557	34.5793	119.184	34.5793	124.235	34.5793	125.496	34.5793	120.776	34.5793	122.538	34.5793	113.438	34.5793	116.545	34.5793	107.942	34.5793	119.051	34.5793	116	34.5793	116.023	34.5793	118.14	34.5793	117.462	34.5793	122.811	34.5793	115.375	34.5793	111.084	34.5793	113.909	34.5793	116.45	34.5793	104.448	34.5793	120.739	34.5793	105.977	34.5793	112.504	34.5793	112.42	34.5793
	34.5936	113.492	34.5936	121.417	34.5936	119.977	34.5936	125.835	34.5936	120.876	34.5936	123.557	34.5936	115.653	34.5936	117.96	34.5936	108.723	34.5936	120.762	34.5936	119.07	34.5936	113.795	34.5936	118.73	34.5936	116.364	34.5936	125.378	34.5936	112.242	34.5936	108.529	34.5936	113.755	34.5936	117.462	34.5936	106.765	34.5936	116.359	34.5936	109.459	34.5936	113.522	34.5936	109.459	34.5936
	34.608	116.466	34.608	126.023	34.608	113.443	34.608	123.296	34.608	122.145	34.608	122.191	34.608	115.809	34.608	121.531	34.608	107.793	34.608	121.112	34.608	122.263	34.608	111.583	34.608	114.016	34.608	115.061	34.608	126.359	34.608	111.632	34.608	107.483	34.608	113.466	34.608	114.545	34.608	110.751	34.608	114.744	34.608	111.121	34.608	110.1	34.608	110.056	34.608
	34.6223	117.249	34.6223	128.38	34.6223	109.534	34.6223	118.662	34.6223	124.858	34.6223	128.639	34.6223	118.459	34.6223	123.252	34.6223	109.618	34.6223	122.72	34.6223	117.869	34.6223	110.851	34.6223	109.76	34.6223	112.452	34.6223	119.601	34.6223	110.394	34.6223	106.534	34.6223	110.077	34.6223	109.76	34.6223	114.741	34.6223	113.611	34.6223	113.706	34.6223	113.366	34.6223	113.056	34.6223
	34.6366	117.583	34.6366	126.925	34.6366	104.622	34.6366	117.807	34.6366	128.38	34.6366	129.692	34.6366	120.035	34.6366	121.846	34.6366	112.014	34.6366	119.965	34.6366	115.65	34.6366	116.632	34.6366	111.935	34.6366	110.165	34.6366	118.128	34.6366	110.149	34.6366	107.324	34.6366	110.396	34.6366	106.273	34.6366	117.103	34.6366	115.828	34.6366	110.995	34.6366	111.741	34.6366	114.828	34.6366
	34.6509	112.79	34.6509	122.128	34.6509	107.786	34.6509	117.867	34.6509	130.909	34.6509	130.336	34.6509	119.49	34.6509	124.723	34.6509	111.028	34.6509	116.322	34.6509	113.082	34.6509	115.375	34.6509	115.193	34.6509	112.133	34.6509	113.27	34.6509	109.403	34.6509	108.545	34.6509	113.217	34.6509	103.562	34.6509	117.333	34.6509	119.338	34.6509	110.471	34.6509	110.485	34.6509	112.725	34.6509
	34.6652	111.571	34.6652	118.275	34.6652	114.121	34.6652	118.772	34.6652	131.147	34.6652	125.51	34.6652	121.368	34.6652	127.168	34.6652	113.776	34.6652	114.063	34.6652	110.329	34.6652	115.079	34.6652	118.415	34.6652	110.897	34.6652	110.352	34.6652	108.38	34.6652	110.725	34.6652	110.186	34.6652	103.713	34.6652	119.072	34.6652	116.413	34.6652	108.795	34.6652	113.583	34.6652	109.047	34.6652
	34.6796	108.347	34.6796	116.408	34.6796	119.34	34.6796	124.643	34.6796	131.462	34.6796	119.923	34.6796	121.245	34.6796	128.131	34.6796	114.573	34.6796	113.552	34.6796	103.872	34.6796	113.716	34.6796	122.037	34.6796	112.671	34.6796	105.904	34.6796	110.392	34.6796	111.317	34.6796	112.289	34.6796	107.182	34.6796	116.895	34.6796	120.478	34.6796	110.869	34.6796	112.604	34.6796	108.967	34.6796
	34.6939	110.737	34.6939	116.11	34.6939	120.965	34.6939	124.485	34.6939	133.683	34.6939	115.394	34.6939	123.911	34.6939	126.93	34.6939	115.981	34.6939	113.24	34.6939	100.212	34.6939	116.259	34.6939	125.145	34.6939	114.858	34.6939	111.431	34.6939	111.499	34.6939	111.508	34.6939	112.73	34.6939	108.294	34.6939	115.303	34.6939	120.165	34.6939	107.103	34.6939	113.702	34.6939	110.744	34.6939
	34.7082	113.247	34.7082	114.352	34.7082	124.592	34.7082	123.252	34.7082	129.552	34.7082	116.11	34.7082	120.373	34.7082	123.786	34.7082	117.9	34.7082	115.086	34.7082	102.902	34.7082	114.161	34.7082	126.841	34.7082	116.35	34.7082	112.734	34.7082	112.207	34.7082	111.016	34.7082	113	34.7082	108.774	34.7082	115.42	34.7082	118.005	34.7082	105.897	34.7082	114.231	34.7082	111.788	34.7082
	34.7225	112.627	34.7225	118.436	34.7225	126.664	34.7225	125.452	34.7225	126.515	34.7225	115.021	34.7225	118.841	34.7225	125.886	34.7225	118.072	34.7225	114.063	34.7225	104.154	34.7225	113.848	34.7225	127.119	34.7225	120.585	34.7225	116.998	34.7225	116.984	34.7225	114.317	34.7225	108.96	34.7225	114.79	34.7225	113.131	34.7225	115.301	34.7225	106.583	34.7225	116.725	34.7225	113.305	34.7225
	34.7369	113.599	34.7369	117.217	34.7369	127.11	34.7369	124.371	34.7369	125.613	34.7369	111.869	34.7369	118.506	34.7369	123.93	34.7369	122.538	34.7369	114.268	34.7369	107.086	34.7369	115.093	34.7369	124.839	34.7369	120.716	34.7369	118.774	34.7369	118.613	34.7369	115.159	34.7369	110.648	34.7369	116.625	34.7369	114.063	34.7369	115.751	34.7369	110.69	34.7369	114.305	34.7369	111.669	34.7369
	34.7512	112.953	34.7512	118.049	34.7512	122.189	34.7512	123.911	34.7512	125.159	34.7512	108.646	34.7512	117.781	34.7512	123.466	34.7512	125.042	34.7512	115.946	34.7512	109.89	34.7512	115.333	34.7512	119.795	34.7512	119.438	34.7512	118.643	34.7512	124.779	34.7512	120.254	34.7512	108.219	34.7512	118.508	34.7512	113.981	34.7512	116.606	34.7512	112.464	34.7512	110.469	34.7512	112.935	34.7512
	34.7655	113.835	34.7655	119.942	34.7655	118.629	34.7655	124.93	34.7655	123.909	34.7655	114.343	34.7655	115.196	34.7655	117.828	34.7655	128.261	34.7655	118.841	34.7655	109.161	34.7655	113.226	34.7655	115.1	34.7655	117.135	34.7655	113.564	34.7655	125.131	34.7655	122.217	34.7655	110.033	34.7655	118.755	34.7655	113.373	34.7655	117.163	34.7655	110.744	34.7655	108.126	34.7655	113.851	34.7655
	34.7798	115.52	34.7798	119.142	34.7798	116.163	34.7798	125.797	34.7798	127.205	34.7798	115.217	34.7798	112.862	34.7798	113.72	34.7798	127.599	34.7798	117.387	34.7798	110.023	34.7798	116.958	34.7798	111.072	34.7798	113.329	34.7798	111.049	34.7798	124.935	34.7798	124.259	34.7798	109.804	34.7798	118.639	34.7798	112.441	34.7798	117.154	34.7798	110.958	34.7798	104.427	34.7798	111.935	34.7798
	34.7942	113.504	34.7942	120.73	34.7942	116.154	34.7942	125.73	34.7942	128.555	34.7942	117.27	34.7942	110.21	34.7942	113.62	34.7942	122.207	34.7942	115.555	34.7942	111.007	34.7942	112.967	34.7942	111.135	34.7942	111.114	34.7942	106.047	34.7942	123.31	34.7942	126.189	34.7942	107.802	34.7942	117.648	34.7942	112.776	34.7942	117.005	34.7942	112.296	34.7942	102.161	34.7942	109.643	34.7942
	34.8085	112.855	34.8085	123.231	34.8085	121.776	34.8085	124.326	34.8085	122.804	34.8085	115.326	34.8085	109.058	34.8085	113.455	34.8085	121.977	34.8085	112.117	34.8085	108.571	34.8085	108.566	34.8085	111.557	34.8085	106.019	34.8085	105.336	34.8085	121.543	34.8085	123.408	34.8085	99.986	34.8085	114.902	34.8085	110.466	34.8085	110.49	34.8085	112.191	34.8085	102.268	34.8085	107.308	34.8085
	34.8228	114.548	34.8228	121.944	34.8228	124.888	34.8228	131.368	34.8228	120.918	34.8228	111.921	34.8228	106.203	34.8228	111.464	34.8228	119.664	34.8228	114.044	34.8228	106.869	34.8228	105.96	34.8228	110.382	34.8228	104.387	34.8228	105.69	34.8228	120.851	34.8228	120.993	34.8228	103.375	34.8228	112.895	34.8228	107.07	34.8228	109.021	34.8228	113.944	34.8228	105.047	34.8228	107.9	34.8228
	34.8371	113.522	34.8371	120.033	34.8371	126.646	34.8371	131.991	34.8371	121.746	34.8371	114.893	34.8371	106.751	34.8371	109.83	34.8371	118.375	34.8371	115.457	34.8371	109.837	34.8371	101.159	34.8371	111.487	34.8371	107.725	34.8371	109.713	34.8371	119.026	34.8371	116.774	34.8371	101.48	34.8371	112.681	34.8371	106.049	34.8371	111.629	34.8371	108.324	34.8371	106.795	34.8371	109.58	34.8371
	34.8514	113.96	34.8514	118.263	34.8514	126.979	34.8514	133.772	34.8514	122.883	34.8514	117.73	34.8514	107.149	34.8514	110.618	34.8514	118.382	34.8514	115.217	34.8514	112.788	34.8514	101.869	34.8514	112.452	34.8514	106.748	34.8514	108.718	34.8514	117.832	34.8514	115.942	34.8514	104.002	34.8514	112.816	34.8514	105.429	34.8514	112.184	34.8514	111.308	34.8514	107.862	34.8514	110.214	34.8514
	34.8658	112.138	34.8658	116.804	34.8658	127.604	34.8658	132.632	34.8658	120.014	34.8658	120.499	34.8658	113.016	34.8658	113.897	34.8658	115.448	34.8658	112.415	34.8658	111.904	34.8658	101.028	34.8658	114.056	34.8658	109.951	34.8658	115.993	34.8658	123.072	34.8658	116.73	34.8658	107.657	34.8658	114.291	34.8658	100.256	34.8658	112.026	34.8658	114.96	34.8658	111.45	34.8658	107.322	34.8658
	34.8801	108.599	34.8801	115.298	34.8801	124.688	34.8801	125.823	34.8801	120.219	34.8801	124.254	34.8801	115.429	34.8801	114.723	34.8801	113.772	34.8801	113.343	34.8801	110.967	34.8801	104.044	34.8801	116.741	34.8801	109.27	34.8801	122.089	34.8801	122.888	34.8801	114.473	34.8801	111.38	34.8801	114.289	34.8801	104.664	34.8801	115.026	34.8801	114.699	34.8801	113.622	34.8801	108.047	34.8801
	34.8944	106.671	34.8944	114.114	34.8944	118.403	34.8944	123.27	34.8944	121.445	34.8944	125.247	34.8944	118.825	34.8944	116.196	34.8944	117.291	34.8944	114.184	34.8944	112.627	34.8944	102.723	34.8944	113.098	34.8944	110.172	34.8944	128.161	34.8944	124.145	34.8944	118.159	34.8944	113.837	34.8944	122.576	34.8944	104.371	34.8944	115.098	34.8944	114.401	34.8944	115.536	34.8944	112.606	34.8944
	34.9087	106.594	34.9087	115.786	34.9087	117.538	34.9087	120.361	34.9087	122.797	34.9087	125.655	34.9087	114.198	34.9087	114.476	34.9087	119.648	34.9087	115.559	34.9087	113.583	34.9087	107.329	34.9087	112.445	34.9087	111.995	34.9087	130.688	34.9087	121.991	34.9087	114.634	34.9087	118.284	34.9087	126.72	34.9087	105.476	34.9087	115.221	34.9087	114.226	34.9087	117.361	34.9087	110.657	34.9087
	34.9231	109.105	34.9231	118.494	34.9231	116.925	34.9231	118.841	34.9231	123.93	34.9231	125.445	34.9231	114.739	34.9231	116.252	34.9231	118.59	34.9231	118.951	34.9231	112.835	34.9231	113.473	34.9231	113.168	34.9231	109.874	34.9231	129.009	34.9231	117.347	34.9231	117.058	34.9231	118.221	34.9231	129.937	34.9231	109.217	34.9231	114.611	34.9231	117.382	34.9231	116.571	34.9231	112.802	34.9231
	34.9374	106.371	34.9374	124.357	34.9374	117.168	34.9374	119.632	34.9374	125.776	34.9374	122.727	34.9374	116.347	34.9374	113.147	34.9374	117.331	34.9374	119.967	34.9374	113.902	34.9374	118.811	34.9374	117.03	34.9374	109.97	34.9374	122.312	34.9374	116.301	34.9374	119.998	34.9374	116.163	34.9374	127.963	34.9374	112.089	34.9374	111.009	34.9374	118.534	34.9374	116.664	34.9374	119.576	34.9374
	34.9517	106.182	34.9517	125.844	34.9517	119.019	34.9517	120.026	34.9517	120.762	34.9517	123.352	34.9517	116.506	34.9517	113.545	34.9517	118.385	34.9517	115.963	34.9517	114.056	34.9517	121.65	34.9517	120.555	34.9517	107.354	34.9517	119.993	34.9517	115.807	34.9517	117.862	34.9517	110.646	34.9517	126.506	34.9517	115.27	34.9517	107.921	34.9517	118.979	34.9517	118.841	34.9517	121.911	34.9517
	34.9661	110.508	34.9661	123.634	34.9661	118.21	34.9661	125.476	34.9661	118.172	34.9661	121.322	34.9661	117.921	34.9661	113.343	34.9661	118.783	34.9661	116.191	34.9661	114.886	34.9661	122.844	34.9661	120.513	34.9661	106.175	34.9661	118.044	34.9661	114.14	34.9661	116.294	34.9661	114.303	34.9661	126.091	34.9661	118.028	34.9661	107.858	34.9661	119.063	34.9661	119.734	34.9661	122.646	34.9661
	34.9804	107.648	34.9804	121.823	34.9804	121.231	34.9804	128.119	34.9804	117.133	34.9804	122.664	34.9804	120.97	34.9804	116.634	34.9804	118.287	34.9804	116.709	34.9804	114.795	34.9804	116.315	34.9804	121.392	34.9804	112.655	34.9804	115.765	34.9804	113.413	34.9804	116.263	34.9804	110.844	34.9804	126.406	34.9804	118.72	34.9804	108.403	34.9804	116.958	34.9804	117.301	34.9804	127.594	34.9804
	34.9947	110.035	34.9947	122.441	34.9947	122.879	34.9947	132.513	34.9947	117.541	34.9947	118.464	34.9947	125.065	34.9947	118.476	34.9947	118.042	34.9947	114.639	34.9947	112.963	34.9947	117.494	34.9947	122.149	34.9947	111.573	34.9947	114.408	34.9947	113.988	34.9947	120.233	34.9947	111.676	34.9947	120.291	34.9947	116.051	34.9947	110.494	34.9947	119.893	34.9947	116.76	34.9947	121.249	34.9947
	35.009	107.389	35.009	124	35.009	122.869	35.009	132.566	35.009	114.951	35.009	117.716	35.009	130.247	35.009	122.951	35.009	114.466	35.009	118.599	35.009	111.688	35.009	115.28	35.009	121	35.009	111.522	35.009	118.48	35.009	117.646	35.009	120.949	35.009	111.958	35.009	116.573	35.009	115.012	35.009	112.126	35.009	119.625	35.009	117.338	35.009	118.179	35.009
	35.0233	108.601	35.0233	124.678	35.0233	120.38	35.0233	131.317	35.0233	112.732	35.0233	120.783	35.0233	128.594	35.0233	123.96	35.0233	112.545	35.0233	116.622	35.0233	111.172	35.0233	111.28	35.0233	120.636	35.0233	114.014	35.0233	125.028	35.0233	119.026	35.0233	118.783	35.0233	115.97	35.0233	113.627	35.0233	119.415	35.0233	112.888	35.0233	116.464	35.0233	116.03	35.0233	119.921	35.0233
	35.0377	109.751	35.0377	123	35.0377	119.296	35.0377	130.515	35.0377	115.499	35.0377	120.326	35.0377	127.611	35.0377	125.541	35.0377	113.117	35.0377	114.83	35.0377	116.245	35.0377	107.622	35.0377	115.562	35.0377	116.524	35.0377	125.683	35.0377	118.005	35.0377	117.8	35.0377	118.182	35.0377	115.478	35.0377	121.823	35.0377	115.103	35.0377	115.068	35.0377	117.117	35.0377	114.991	35.0377
	35.052	111.49	35.052	121.841	35.052	120.66	35.052	130.324	35.052	113.48	35.052	118.83	35.052	120.179	35.052	124.301	35.052	114.338	35.052	115.879	35.052	117.441	35.052	111.762	35.052	116.138	35.052	117.329	35.052	129.953	35.052	115.732	35.052	114.009	35.052	120.928	35.052	114.779	35.052	124.52	35.052	116.238	35.052	113.317	35.052	116.697	35.052	104.207	35.052
	35.0663	114.662	35.0663	121.823	35.0663	121.664	35.0663	129.758	35.0663	113.876	35.0663	121.697	35.0663	120.212	35.0663	124.618	35.0663	111.734	35.0663	116.415	35.0663	116.399	35.0663	112.911	35.0663	116.427	35.0663	117.62	35.0663	129.28	35.0663	114.154	35.0663	116.131	35.0663	124.242	35.0663	112.653	35.0663	124.319	35.0663	117.091	35.0663	113.779	35.0663	110.65	35.0663	103.529	35.0663
	35.0806	114.664	35.0806	120.732	35.0806	121.991	35.0806	130.259	35.0806	118.527	35.0806	122.408	35.0806	119.52	35.0806	120.172	35.0806	111.89	35.0806	117.786	35.0806	118.646	35.0806	116.844	35.0806	116.713	35.0806	117.676	35.0806	126.72	35.0806	119.89	35.0806	116.2	35.0806	122.571	35.0806	112.956	35.0806	124.972	35.0806	116.639	35.0806	114.746	35.0806	110.245	35.0806	104.776	35.0806
	35.095	114.974	35.095	120.888	35.095	120.993	35.095	128.83	35.095	117.97	35.095	123.49	35.095	116.452	35.095	120.455	35.095	114.622	35.095	114.422	35.095	121.72	35.095	116.965	35.095	116.9	35.095	115.072	35.095	124.977	35.095	121.93	35.095	113.601	35.095	118.79	35.095	112.182	35.095	127.487	35.095	116.751	35.095	117.126	35.095	110.072	35.095	106.249	35.095
	35.1093	116.455	35.1093	117.406	35.1093	117.965	35.1093	123.965	35.1093	119.429	35.1093	121.303	35.1093	115.695	35.1093	121.501	35.1093	123.005	35.1093	114.175	35.1093	117.266	35.1093	116.212	35.1093	118.587	35.1093	114.66	35.1093	125.256	35.1093	118.625	35.1093	112.338	35.1093	122.517	35.1093	115.098	35.1093	131.082	35.1093	116.256	35.1093	119.282	35.1093	116.343	35.1093	107.923	35.1093
	35.1236	115.956	35.1236	115.03	35.1236	120.814	35.1236	126.662	35.1236	120.592	35.1236	122.471	35.1236	116.529	35.1236	119.846	35.1236	128.709	35.1236	114.835	35.1236	113.748	35.1236	112.079	35.1236	118.336	35.1236	119.438	35.1236	121.434	35.1236	116.065	35.1236	111.879	35.1236	121.019	35.1236	119.047	35.1236	129.988	35.1236	116.513	35.1236	116.762	35.1236	118.506	35.1236	111.825	35.1236
	35.1379	115.515	35.1379	116.671	35.1379	124.217	35.1379	128.459	35.1379	122.189	35.1379	116.555	35.1379	118.774	35.1379	122.928	35.1379	128.254	35.1379	116.867	35.1379	112.047	35.1379	113.114	35.1379	118.897	35.1379	115.326	35.1379	116.788	35.1379	115.203	35.1379	116.513	35.1379	118.587	35.1379	117.984	35.1379	127.921	35.1379	119.354	35.1379	113.702	35.1379	119.11	35.1379	111.119	35.1379
	35.1523	111.797	35.1523	119.59	35.1523	123.002	35.1523	129.214	35.1523	123.993	35.1523	117.844	35.1523	123.261	35.1523	126.266	35.1523	127.732	35.1523	122.438	35.1523	111.911	35.1523	116.96	35.1523	114.946	35.1523	114.524	35.1523	111.921	35.1523	115.886	35.1523	117.942	35.1523	115.394	35.1523	120.839	35.1523	124.713	35.1523	120.277	35.1523	110.009	35.1523	120.737	35.1523	116.124	35.1523
	35.1666	114.417	35.1666	117.224	35.1666	119.851	35.1666	127.476	35.1666	127.182	35.1666	116.869	35.1666	124.918	35.1666	125.506	35.1666	125.231	35.1666	120.107	35.1666	118.879	35.1666	115.597	35.1666	112.923	35.1666	116.21	35.1666	114.042	35.1666	111.357	35.1666	119.646	35.1666	118.676	35.1666	121.951	35.1666	123.275	35.1666	117.96	35.1666	108.436	35.1666	122.534	35.1666	115.855	35.1666
	35.1809	114.848	35.1809	116.294	35.1809	119.578	35.1809	125.886	35.1809	127.35	35.1809	119.991	35.1809	121.807	35.1809	123.93	35.1809	120.487	35.1809	120.165	35.1809	122.636	35.1809	113.911	35.1809	113.345	35.1809	114.317	35.1809	109.415	35.1809	110.1	35.1809	120.061	35.1809	120.142	35.1809	124.103	35.1809	126.193	35.1809	116.203	35.1809	109.156	35.1809	122.741	35.1809	110.583	35.1809
	35.1952	114.193	35.1952	115.835	35.1952	119.466	35.1952	125.984	35.1952	127.021	35.1952	120.191	35.1952	123.268	35.1952	121.697	35.1952	118.368	35.1952	120.725	35.1952	125.1	35.1952	114.737	35.1952	117.228	35.1952	111.469	35.1952	114.333	35.1952	109.932	35.1952	120.179	35.1952	120.256	35.1952	125.639	35.1952	122.28	35.1952	113.252	35.1952	113.569	35.1952	120.056	35.1952	106.438	35.1952
	35.2096	118.793	35.2096	118.893	35.2096	123.921	35.2096	122.49	35.2096	129.333	35.2096	122.147	35.2096	126.471	35.2096	120.308	35.2096	115.093	35.2096	120.739	35.2096	125.529	35.2096	114.655	35.2096	118.152	35.2096	110.448	35.2096	114.224	35.2096	115.592	35.2096	121.802	35.2096	126.21	35.2096	122.72	35.2096	118.776	35.2096	111.604	35.2096	118.62	35.2096	116.135	35.2096	110.562	35.2096
	35.2239	119.392	35.2239	117.956	35.2239	122.921	35.2239	122.835	35.2239	127.294	35.2239	119.636	35.2239	125.186	35.2239	118.758	35.2239	114.718	35.2239	121.417	35.2239	127.573	35.2239	116.191	35.2239	121.373	35.2239	110.942	35.2239	115.998	35.2239	121.054	35.2239	122.897	35.2239	126.159	35.2239	122.592	35.2239	118.837	35.2239	114.569	35.2239	124.275	35.2239	113.119	35.2239	111.319	35.2239
	35.2382	116.872	35.2382	121.159	35.2382	123.277	35.2382	121.191	35.2382	120.958	35.2382	115.841	35.2382	122.967	35.2382	117.606	35.2382	118.967	35.2382	114.811	35.2382	127.641	35.2382	118.655	35.2382	121.452	35.2382	114.324	35.2382	119.408	35.2382	127.648	35.2382	123.107	35.2382	128.881	35.2382	119.932	35.2382	120.345	35.2382	109.534	35.2382	128.704	35.2382	112.783	35.2382	113.205	35.2382
	35.2525	112.59	35.2525	119.196	35.2525	117.951	35.2525	115.396	35.2525	117.51	35.2525	120.413	35.2525	123.27	35.2525	119.89	35.2525	125.189	35.2525	109.441	35.2525	124.009	35.2525	116.389	35.2525	130.119	35.2525	117.259	35.2525	123.823	35.2525	126.524	35.2525	123.69	35.2525	133.35	35.2525	123.441	35.2525	120.818	35.2525	113.494	35.2525	128.601	35.2525	116.427	35.2525	115.942	35.2525
	35.2668	112.851	35.2668	116.739	35.2668	118.734	35.2668	115.098	35.2668	113.835	35.2668	124.366	35.2668	123.723	35.2668	119.846	35.2668	128.541	35.2668	106.751	35.2668	120.788	35.2668	118.543	35.2668	128.396	35.2668	116.266	35.2668	121.897	35.2668	128.494	35.2668	124.445	35.2668	135.758	35.2668	125.098	35.2668	121.375	35.2668	119.79	35.2668	128.1	35.2668	116.548	35.2668	116.228	35.2668
	35.2812	113.021	35.2812	117.277	35.2812	123.524	35.2812	112.685	35.2812	113.007	35.2812	123.235	35.2812	122.739	35.2812	122.361	35.2812	127.464	35.2812	106.016	35.2812	118.096	35.2812	122.068	35.2812	124.853	35.2812	118.121	35.2812	121.65	35.2812	126.879	35.2812	126.536	35.2812	134.702	35.2812	124.496	35.2812	121.699	35.2812	125.184	35.2812	127.881	35.2812	117.065	35.2812	118.061	35.2812
	35.2955	110.851	35.2955	117.697	35.2955	121.97	35.2955	114	35.2955	112.431	35.2955	124.277	35.2955	124.41	35.2955	120.331	35.2955	131.723	35.2955	111.604	35.2955	117.984	35.2955	125.368	35.2955	120.452	35.2955	123.872	35.2955	123.417	35.2955	126.331	35.2955	128.117	35.2955	133.699	35.2955	123.469	35.2955	119.786	35.2955	129.718	35.2955	131.786	35.2955	120.312	35.2955	114.869	35.2955
	35.3098	113.056	35.3098	115.168	35.3098	118.653	35.3098	114.261	35.3098	117.072	35.3098	120.802	35.3098	127.599	35.3098	120.368	35.3098	132.175	35.3098	111.291	35.3098	123.767	35.3098	120.734	35.3098	117.809	35.3098	126.755	35.3098	128.576	35.3098	118.988	35.3098	125.622	35.3098	132.305	35.3098	128.219	35.3098	121.403	35.3098	133.378	35.3098	130.555	35.3098	122.723	35.3098	113.949	35.3098
	35.3241	117.611	35.3241	118.235	35.3241	119.41	35.3241	114.135	35.3241	116.38	35.3241	123.443	35.3241	126.93	35.3241	121.459	35.3241	128.317	35.3241	112.923	35.3241	124.063	35.3241	116.704	35.3241	113.506	35.3241	127.851	35.3241	128.629	35.3241	121.496	35.3241	120.098	35.3241	128.769	35.3241	129.995	35.3241	124.152	35.3241	132.42	35.3241	130.452	35.3241	123.142	35.3241	113.627	35.3241
	35.3385	115.443	35.3385	119.149	35.3385	122.389	35.3385	117.214	35.3385	118.576	35.3385	120.958	35.3385	127.895	35.3385	122.333	35.3385	128.569	35.3385	121.131	35.3385	127.855	35.3385	115.66	35.3385	118.902	35.3385	126.249	35.3385	131.809	35.3385	121.145	35.3385	119.007	35.3385	127.354	35.3385	133.177	35.3385	121.753	35.3385	129.89	35.3385	133.487	35.3385	125.336	35.3385	118.217	35.3385
	35.3528	119.881	35.3528	122.182	35.3528	128.14	35.3528	120.83	35.3528	120.319	35.3528	119.723	35.3528	129.496	35.3528	122.953	35.3528	129.678	35.3528	127.387	35.3528	125.186	35.3528	117.977	35.3528	121.051	35.3528	127.305	35.3528	129.772	35.3528	124.072	35.3528	118.303	35.3528	130.958	35.3528	131.853	35.3528	122.583	35.3528	130.706	35.3528	131.664	35.3528	123.007	35.3528	124.618	35.3528
	35.3671	122.795	35.3671	120.371	35.3671	125.636	35.3671	126.643	35.3671	117.755	35.3671	118.382	35.3671	127.902	35.3671	121.625	35.3671	130.653	35.3671	130.979	35.3671	125.923	35.3671	119.804	35.3671	122.569	35.3671	125.748	35.3671	128.366	35.3671	124.844	35.3671	119.569	35.3671	130.026	35.3671	127.417	35.3671	124.909	35.3671	129.238	35.3671	131.921	35.3671	123.632	35.3671	127.343	35.3671
	35.3814	124.165	35.3814	121.256	35.3814	124.611	35.3814	130.818	35.3814	116.424	35.3814	119.238	35.3814	127.224	35.3814	122.536	35.3814	132.207	35.3814	131.422	35.3814	126.026	35.3814	123.566	35.3814	121.361	35.3814	124.725	35.3814	128.368	35.3814	126.657	35.3814	122.345	35.3814	133.207	35.3814	127.895	35.3814	124.695	35.3814	126.881	35.3814	127.061	35.3814	127.58	35.3814	129.445	35.3814
	35.3958	120.091	35.3958	117.294	35.3958	121.189	35.3958	129.03	35.3958	117.608	35.3958	129.573	35.3958	127.089	35.3958	126.585	35.3958	132.772	35.3958	130.557	35.3958	124.76	35.3958	121.643	35.3958	127.033	35.3958	121.883	35.3958	127.476	35.3958	126.254	35.3958	126.333	35.3958	139.41	35.3958	127.27	35.3958	126.186	35.3958	128.613	35.3958	121.504	35.3958	127.942	35.3958	132.427	35.3958
	35.4101	119.054	35.4101	114.564	35.4101	119.974	35.4101	130.814	35.4101	121.473	35.4101	134.124	35.4101	124.093	35.4101	129.914	35.4101	133.242	35.4101	129.774	35.4101	123.548	35.4101	126.084	35.4101	126.207	35.4101	118.988	35.4101	121.979	35.4101	123.308	35.4101	130.392	35.4101	142.028	35.4101	128.66	35.4101	127.937	35.4101	125.298	35.4101	121.436	35.4101	132.191	35.4101	132.783	35.4101
	35.4244	117.841	35.4244	115.133	35.4244	114.226	35.4244	128.674	35.4244	127.301	35.4244	135.002	35.4244	119.902	35.4244	129.352	35.4244	133.154	35.4244	128.403	35.4244	123.191	35.4244	129.007	35.4244	123.261	35.4244	119.683	35.4244	118.809	35.4244	120.345	35.4244	136.114	35.4244	142.888	35.4244	126.897	35.4244	125.888	35.4244	124.198	35.4244	118.949	35.4244	135.925	35.4244	132.303	35.4244
	35.4387	116.305	35.4387	116.054	35.4387	111.259	35.4387	127.424	35.4387	130.804	35.4387	132.718	35.4387	122.597	35.4387	123.718	35.4387	131.667	35.4387	130.974	35.4387	124.408	35.4387	126.254	35.4387	119.643	35.4387	120.11	35.4387	118.716	35.4387	120.841	35.4387	137.597	35.4387	143.709	35.4387	127.828	35.4387	125.711	35.4387	126.016	35.4387	124.226	35.4387	136.886	35.4387	130.611	35.4387
	35.4531	117.76	35.4531	111.751	35.4531	109.848	35.4531	126.597	35.4531	134.415	35.4531	132.725	35.4531	123.699	35.4531	125.422	35.4531	129.86	35.4531	128.396	35.4531	123.956	35.4531	127.401	35.4531	115.049	35.4531	119.676	35.4531	116.758	35.4531	118.704	35.4531	133.364	35.4531	140.051	35.4531	134.769	35.4531	125.165	35.4531	129.597	35.4531	124.627	35.4531	140.149	35.4531	134.769	35.4531
	35.4674	117.52	35.4674	115.119	35.4674	110.198	35.4674	121.459	35.4674	132.373	35.4674	128.075	35.4674	125.21	35.4674	128.438	35.4674	127.443	35.4674	128.725	35.4674	123.545	35.4674	126.061	35.4674	110.019	35.4674	120.186	35.4674	118.662	35.4674	123.625	35.4674	130.688	35.4674	136.128	35.4674	138.755	35.4674	121.534	35.4674	131.056	35.4674	126.424	35.4674	138.923	35.4674	134.448	35.4674
	35.4817	110.984	35.4817	116.417	35.4817	116.165	35.4817	119.639	35.4817	133.273	35.4817	127.462	35.4817	121.303	35.4817	130.186	35.4817	127.284	35.4817	131.277	35.4817	124.835	35.4817	127.853	35.4817	115.867	35.4817	120.401	35.4817	119.107	35.4817	127.182	35.4817	130.378	35.4817	133.858	35.4817	143.051	35.4817	120.59	35.4817	136.359	35.4817	132.732	35.4817	138.45	35.4817	139.604	35.4817
	35.496	111.478	35.496	118.182	35.496	116.737	35.496	118.52	35.496	133.821	35.496	123.487	35.496	124.979	35.496	129.748	35.496	129.748	35.496	131.016	35.496	119.413	35.496	132.951	35.496	116.373	35.496	123.096	35.496	121.974	35.496	132.091	35.496	129.333	35.496	133.632	35.496	143.002	35.496	119.793	35.496	140.326	35.496	132.429	35.496	133.175	35.496	138.832	35.496
	35.5104	115.051	35.5104	116.858	35.5104	114.611	35.5104	119.317	35.5104	131.019	35.5104	121.753	35.5104	125.473	35.5104	130.417	35.5104	133.587	35.5104	132.872	35.5104	121.746	35.5104	137.716	35.5104	117.86	35.5104	121.888	35.5104	125.599	35.5104	130.944	35.5104	125.483	35.5104	134.303	35.5104	139.601	35.5104	125.247	35.5104	143.455	35.5104	136.904	35.5104	131.562	35.5104	135.587	35.5104
	35.5247	113.175	35.5247	117.706	35.5247	114.476	35.5247	119.709	35.5247	129.886	35.5247	119.347	35.5247	127.049	35.5247	132.667	35.5247	133.117	35.5247	133.445	35.5247	122.371	35.5247	140.462	35.5247	121.019	35.5247	122.795	35.5247	133.303	35.5247	129.112	35.5247	127.531	35.5247	138.506	35.5247	140.413	35.5247	129.079	35.5247	149.191	35.5247	137.902	35.5247	129.065	35.5247	135.128	35.5247
	35.539	112.098	35.539	114.033	35.539	114.417	35.539	121.359	35.539	131.065	35.539	124.061	35.539	128.196	35.539	134.797	35.539	136.858	35.539	129.161	35.539	119.177	35.539	139.478	35.539	125.382	35.539	124.075	35.539	135.103	35.539	132.41	35.539	128.939	35.539	146.287	35.539	140.322	35.539	137.214	35.539	146.811	35.539	140.725	35.539	125.45	35.539	129.967	35.539
	35.5533	112.979	35.5533	112.93	35.5533	111.261	35.5533	127.408	35.5533	131.03	35.5533	124.914	35.5533	129.496	35.5533	133.037	35.5533	136.758	35.5533	124.305	35.5533	120.459	35.5533	137.228	35.5533	128.051	35.5533	127.653	35.5533	134.03	35.5533	127.301	35.5533	129.042	35.5533	145.145	35.5533	142.149	35.5533	138.671	35.5533	142.564	35.5533	143.935	35.5533	129.27	35.5533	126.592	35.5533
	35.5677	115.552	35.5677	115.559	35.5677	113.485	35.5677	127.702	35.5677	133.506	35.5677	125.772	35.5677	132.594	35.5677	125.991	35.5677	134.972	35.5677	120.212	35.5677	123.063	35.5677	137.103	35.5677	124.732	35.5677	125.851	35.5677	134.935	35.5677	126.541	35.5677	133.128	35.5677	145.254	35.5677	141.51	35.5677	138.597	35.5677	136.464	35.5677	142.298	35.5677	131.786	35.5677	125.855	35.5677
	35.582	118.618	35.582	116.287	35.582	118.541	35.582	128.991	35.582	129.774	35.582	126.117	35.582	133.494	35.582	118.811	35.582	130.49	35.582	120.832	35.582	122.34	35.582	129.441	35.582	122.524	35.582	126.643	35.582	130.809	35.582	125.298	35.582	132.107	35.582	141.762	35.582	139.597	35.582	141.506	35.582	131.958	35.582	141.991	35.582	132.191	35.582	127.946	35.582
	35.5963	116.592	35.5963	111.937	35.5963	121.401	35.5963	131.881	35.5963	123.434	35.5963	125.608	35.5963	129.49	35.5963	118.235	35.5963	127.27	35.5963	118.403	35.5963	120.161	35.5963	130.422	35.5963	120.308	35.5963	123.709	35.5963	124.559	35.5963	124.744	35.5963	131.336	35.5963	139.389	35.5963	137.576	35.5963	142.338	35.5963	129.592	35.5963	139.2	35.5963	136.336	35.5963	127.622	35.5963
	35.6106	114.352	35.6106	115.45	35.6106	125.592	35.6106	130.629	35.6106	118.692	35.6106	122.828	35.6106	130.049	35.6106	124.988	35.6106	124.103	35.6106	119.657	35.6106	118.168	35.6106	125.483	35.6106	117.145	35.6106	126.161	35.6106	123.739	35.6106	128.016	35.6106	135.504	35.6106	134.161	35.6106	136.755	35.6106	139.524	35.6106	130.009	35.6106	132.597	35.6106	135.368	35.6106	127.653	35.6106
	35.6249	112.037	35.6249	115.333	35.6249	127.895	35.6249	127.909	35.6249	118.289	35.6249	127.352	35.6249	124.893	35.6249	128.51	35.6249	122.851	35.6249	120.303	35.6249	121.473	35.6249	123.888	35.6249	116.415	35.6249	128.312	35.6249	123.343	35.6249	132.48	35.6249	135.783	35.6249	130.186	35.6249	135.287	35.6249	140.828	35.6249	130.762	35.6249	131.166	35.6249	138.881	35.6249	130.366	35.6249
	35.6393	111.958	35.6393	115.333	35.6393	126.625	35.6393	126.096	35.6393	118.077	35.6393	123.762	35.6393	123.219	35.6393	133.336	35.6393	121.002	35.6393	124.224	35.6393	119.543	35.6393	126.2	35.6393	116.35	35.6393	133.068	35.6393	121.639	35.6393	137.807	35.6393	138.009	35.6393	132.723	35.6393	135.72	35.6393	140.329	35.6393	126.86	35.6393	125.103	35.6393	140.427	35.6393	127.273	35.6393
	35.6536	116.986	35.6536	118.783	35.6536	124.207	35.6536	122.275	35.6536	115.671	35.6536	124.723	35.6536	118.89	35.6536	135.452	35.6536	123.627	35.6536	126.527	35.6536	122.613	35.6536	125.485	35.6536	124.163	35.6536	135.974	35.6536	120.935	35.6536	137.995	35.6536	137.907	35.6536	133.282	35.6536	139.592	35.6536	140.27	35.6536	132.34	35.6536	126.767	35.6536	144.322	35.6536	131.117	35.6536
	35.6679	115.772	35.6679	119.392	35.6679	125.853	35.6679	121.734	35.6679	116.138	35.6679	125.301	35.6679	117.566	35.6679	137.249	35.6679	125.562	35.6679	130.713	35.6679	122.219	35.6679	126.098	35.6679	132.254	35.6679	136.921	35.6679	125.11	35.6679	139.837	35.6679	139.221	35.6679	135.573	35.6679	142.853	35.6679	142.228	35.6679	135.368	35.6679	130.625	35.6679	140.907	35.6679	134.28	35.6679
	35.6822	119.277	35.6822	119.932	35.6822	122.685	35.6822	122.746	35.6822	122.403	35.6822	128.207	35.6822	120.473	35.6822	136.014	35.6822	132.28	35.6822	132.098	35.6822	125.874	35.6822	133.072	35.6822	133.681	35.6822	137.396	35.6822	124.247	35.6822	143.888	35.6822	137.977	35.6822	139.149	35.6822	147.338	35.6822	146.002	35.6822	135.448	35.6822	137.811	35.6822	137.52	35.6822	131.807	35.6822
	35.6966	118.977	35.6966	121.832	35.6966	122.678	35.6966	123.937	35.6966	124.163	35.6966	129.669	35.6966	126.951	35.6966	126.932	35.6966	133.676	35.6966	134.704	35.6966	131.977	35.6966	135.897	35.6966	135.2	35.6966	137.312	35.6966	126.566	35.6966	143.916	35.6966	138.769	35.6966	138.972	35.6966	150.543	35.6966	142.452	35.6966	136.154	35.6966	144.357	35.6966	140.643	35.6966	131.604	35.6966
	35.7109	118.165	35.7109	126.79	35.7109	125.338	35.7109	122.247	35.7109	129.1	35.7109	129.83	35.7109	133.406	35.7109	120.068	35.7109	132.83	35.7109	137.119	35.7109	136.935	35.7109	139.434	35.7109	136.061	35.7109	134.301	35.7109	129.005	35.7109	142.942	35.7109	140.923	35.7109	139.117	35.7109	150.347	35.7109	138.303	35.7109	134.135	35.7109	145.476	35.7109	139.685	35.7109	133.797	35.7109
	35.7252	117.427	35.7252	126.289	35.7252	126.207	35.7252	121.744	35.7252	126.112	35.7252	129.97	35.7252	133.974	35.7252	119.016	35.7252	134.023	35.7252	137.711	35.7252	142.133	35.7252	137.331	35.7252	137.96	35.7252	133.76	35.7252	127.797	35.7252	144.786	35.7252	140.937	35.7252	137.597	35.7252	144.951	35.7252	135.937	35.7252	136.555	35.7252	146.117	35.7252	138.266	35.7252	137.112	35.7252
	35.7395	116.394	35.7395	123.963	35.7395	125.932	35.7395	122.154	35.7395	128.254	35.7395	129.191	35.7395	137.974	35.7395	121.371	35.7395	132.434	35.7395	135.545	35.7395	144.345	35.7395	137.862	35.7395	133.797	35.7395	133.11	35.7395	128.965	35.7395	142.483	35.7395	143.555	35.7395	139.42	35.7395	141.49	35.7395	135.858	35.7395	139.932	35.7395	146.874	35.7395	134.66	35.7395	136.974	35.7395
	35.7539	117.042	35.7539	120.974	35.7539	126.853	35.7539	120.935	35.7539	125.737	35.7539	132.424	35.7539	140.758	35.7539	131.154	35.7539	129.026	35.7539	140.315	35.7539	148.401	35.7539	140.333	35.7539	131.443	35.7539	137.552	35.7539	135.564	35.7539	139.324	35.7539	149.403	35.7539	138.823	35.7539	144.399	35.7539	137.669	35.7539	145.445	35.7539	148.149	35.7539	134.585	35.7539	138.361	35.7539
	35.7682	116.629	35.7682	115.958	35.7682	122.352	35.7682	121.361	35.7682	127.126	35.7682	131.881	35.7682	139.485	35.7682	135.317	35.7682	129.45	35.7682	144.469	35.7682	155.713	35.7682	136.371	35.7682	128.825	35.7682	139.886	35.7682	139.033	35.7682	143.972	35.7682	150.683	35.7682	142.615	35.7682	143.972	35.7682	144.676	35.7682	145.261	35.7682	152.601	35.7682	138.695	35.7682	139.368	35.7682
	35.7825	114.916	35.7825	113.03	35.7825	124.923	35.7825	124.872	35.7825	129.012	35.7825	131.8	35.7825	138.555	35.7825	141.161	35.7825	126.089	35.7825	145.727	35.7825	152.55	35.7825	136.259	35.7825	130.284	35.7825	146.014	35.7825	139.366	35.7825	147.324	35.7825	154.597	35.7825	146.737	35.7825	149.452	35.7825	148.632	35.7825	144.147	35.7825	149.072	35.7825	142.914	35.7825	137.96	35.7825
	35.7968	119.058	35.7968	114.492	35.7968	120.333	35.7968	125.296	35.7968	127.753	35.7968	133.415	35.7968	136.312	35.7968	143.31	35.7968	131.499	35.7968	145.172	35.7968	154.725	35.7968	136.939	35.7968	135.282	35.7968	151.224	35.7968	139.928	35.7968	147.741	35.7968	157.487	35.7968	147.998	35.7968	154.674	35.7968	150.573	35.7968	152.016	35.7968	151.005	35.7968	148.688	35.7968	139.869	35.7968
	35.8112	117.508	35.8112	112.83	35.8112	121.657	35.8112	132.329	35.8112	125.291	35.8112	137.214	35.8112	137.166	35.8112	146.296	35.8112	139.772	35.8112	146.145	35.8112	156.958	35.8112	142.718	35.8112	140.161	35.8112	153.627	35.8112	145.911	35.8112	151.35	35.8112	155.995	35.8112	154.161	35.8112	156.515	35.8112	154.562	35.8112	150.294	35.8112	146.932	35.8112	144.569	35.8112	138.098	35.8112
	35.8255	116.471	35.8255	114.184	35.8255	120.986	35.8255	137.042	35.8255	128.862	35.8255	138.839	35.8255	139.252	35.8255	146.73	35.8255	147.667	35.8255	144.051	35.8255	156.587	35.8255	151.564	35.8255	141.476	35.8255	152.205	35.8255	153.075	35.8255	154.853	35.8255	163.219	35.8255	159.615	35.8255	157.431	35.8255	157.508	35.8255	151.678	35.8255	147.825	35.8255	148.417	35.8255	133.979	35.8255
	35.8398	110.508	35.8398	113.907	35.8398	123.121	35.8398	141.529	35.8398	130.793	35.8398	142.126	35.8398	141.552	35.8398	143.35	35.8398	150.364	35.8398	145.676	35.8398	156.026	35.8398	156.725	35.8398	146.972	35.8398	150.786	35.8398	154.536	35.8398	155.042	35.8398	165.66	35.8398	159.485	35.8398	164.357	35.8398	156.399	35.8398	157.38	35.8398	150.615	35.8398	155.76	35.8398	132.874	35.8398
	35.8541	106.893	35.8541	116.294	35.8541	122.156	35.8541	141.233	35.8541	133.487	35.8541	142.177	35.8541	143.401	35.8541	144.734	35.8541	156.811	35.8541	144.065	35.8541	153.837	35.8541	161.408	35.8541	153.986	35.8541	152.401	35.8541	160.492	35.8541	157.732	35.8541	163.869	35.8541	158.191	35.8541	163.946	35.8541	153.685	35.8541	158.217	35.8541	146.361	35.8541	156.198	35.8541	136.993	35.8541
	35.8685	107.161	35.8685	115.848	35.8685	124.382	35.8685	141.023	35.8685	132.646	35.8685	139.387	35.8685	144.336	35.8685	145.734	35.8685	160.042	35.8685	144.24	35.8685	153.28	35.8685	159.601	35.8685	160.156	35.8685	156.734	35.8685	159.368	35.8685	157.697	35.8685	167.636	35.8685	156.11	35.8685	166.492	35.8685	151.783	35.8685	158.96	35.8685	149.175	35.8685	157.368	35.8685	140.009	35.8685
	35.8828	106.69	35.8828	118.277	35.8828	127.737	35.8828	138.55	35.8828	135.499	35.8828	137.163	35.8828	146.576	35.8828	152.725	35.8828	160.126	35.8828	145.259	35.8828	153.149	35.8828	157.748	35.8828	157.767	35.8828	159.042	35.8828	157.814	35.8828	154.872	35.8828	167.848	35.8828	153.159	35.8828	166.04	35.8828	153.347	35.8828	158.375	35.8828	148.576	35.8828	155.126	35.8828	142.068	35.8828
	35.8971	104.793	35.8971	116.716	35.8971	129.061	35.8971	137.732	35.8971	131.855	35.8971	134.427	35.8971	145.967	35.8971	155.499	35.8971	157.037	35.8971	151.93	35.8971	151.907	35.8971	155.951	35.8971	156.944	35.8971	160.995	35.8971	157.082	35.8971	152.326	35.8971	167.504	35.8971	154.501	35.8971	170.45	35.8971	154.823	35.8971	156.921	35.8971	151.385	35.8971	154.42	35.8971	143.051	35.8971
	35.9114	108.508	35.9114	115.054	35.9114	128.464	35.9114	134.282	35.9114	130.343	35.9114	135.387	35.9114	147.203	35.9114	151.928	35.9114	156.993	35.9114	155.897	35.9114	147.429	35.9114	149.972	35.9114	154.03	35.9114	158.145	35.9114	154.03	35.9114	153.949	35.9114	159.737	35.9114	154.569	35.9114	168.354	35.9114	153.601	35.9114	152	35.9114	155.438	35.9114	152.443	35.9114	148.077	35.9114
	35.9258	109.45	35.9258	114.445	35.9258	134.718	35.9258	131.49	35.9258	128.879	35.9258	136.531	35.9258	146.459	35.9258	152.026	35.9258	151.301	35.9258	154.329	35.9258	139.52	35.9258	146.252	35.9258	148.639	35.9258	157.147	35.9258	154.744	35.9258	153.303	35.9258	155.273	35.9258	151.385	35.9258	161.674	35.9258	150.65	35.9258	148.296	35.9258	153.177	35.9258	147.084	35.9258	146.466	35.9258
	35.9401	113.795	35.9401	118.21	35.9401	130.14	35.9401	128.772	35.9401	127.247	35.9401	137.711	35.9401	147.837	35.9401	149.634	35.9401	147.83	35.9401	151.865	35.9401	140.932	35.9401	147.231	35.9401	139.354	35.9401	152.723	35.9401	149.79	35.9401	157.998	35.9401	150.27	35.9401	149.9	35.9401	154.925	35.9401	148.886	35.9401	141.653	35.9401	149.625	35.9401	139.958	35.9401	147.014	35.9401
	35.9544	115.697	35.9544	122.317	35.9544	130.093	35.9544	127.93	35.9544	124.047	35.9544	140.331	35.9544	142.112	35.9544	146.48	35.9544	148.508	35.9544	149.471	35.9544	137.744	35.9544	143.646	35.9544	134.527	35.9544	150.524	35.9544	152.128	35.9544	157.312	35.9544	144.063	35.9544	150.364	35.9544	143.951	35.9544	144.702	35.9544	135.935	35.9544	140.128	35.9544	131.373	35.9544	145.45	35.9544
	35.9687	116.534	35.9687	121.012	35.9687	128.203	35.9687	127.569	35.9687	124.688	35.9687	142.923	35.9687	140.058	35.9687	141.951	35.9687	144.699	35.9687	144.142	35.9687	134.448	35.9687	140.601	35.9687	131.741	35.9687	143.963	35.9687	150.382	35.9687	152.417	35.9687	151.317	35.9687	149.214	35.9687	139.049	35.9687	142.042	35.9687	137.24	35.9687	139.138	35.9687	130.464	35.9687	138.529	35.9687
	35.983	115.061	35.983	122.529	35.983	129.105	35.983	124.03	35.983	126.114	35.983	143.625	35.983	136.599	35.983	136.291	35.983	139.417	35.983	140.541	35.983	131.851	35.983	137.452	35.983	129.07	35.983	138.963	35.983	141.023	35.983	143.632	35.983	149.991	35.983	145.219	35.983	141.121	35.983	139.152	35.983	137.422	35.983	138.033	35.983	123.622	35.983	134.238	35.983
	35.9974	113.963	35.9974	127.04	35.9974	126.273	35.9974	121.797	35.9974	129.758	35.9974	140.268	35.9974	132.865	35.9974	135.851	35.9974	137.172	35.9974	135.608	35.9974	127.837	35.9974	134.867	35.9974	132.357	35.9974	137.047	35.9974	138.578	35.9974	138.508	35.9974	147.517	35.9974	143.28	35.9974	135.8	35.9974	137.24	35.9974	134.753	35.9974	133.79	35.9974	115.956	35.9974	133.86	35.9974
	36.0117	113.142	36.0117	127.438	36.0117	127.056	36.0117	121.823	36.0117	130.093	36.0117	133.767	36.0117	129.357	36.0117	136.858	36.0117	134.037	36.0117	137.27	36.0117	124.788	36.0117	131.51	36.0117	133.606	36.0117	132.538	36.0117	128.34	36.0117	132.033	36.0117	151.897	36.0117	138.531	36.0117	136.408	36.0117	130.119	36.0117	133.443	36.0117	133.837	36.0117	118.564	36.0117	127.256	36.0117
	36.026	110.256	36.026	127.238	36.026	129.375	36.026	120.583	36.026	132.681	36.026	127.804	36.026	125.49	36.026	140.242	36.026	131.504	36.026	134.084	36.026	126.336	36.026	127.07	36.026	129.718	36.026	128.772	36.026	120.925	36.026	127.897	36.026	147.655	36.026	134.585	36.026	133.678	36.026	130.193	36.026	130.075	36.026	130.732	36.026	116.835	36.026	123.823	36.026
	36.0403	108.79	36.0403	123.758	36.0403	126.457	36.0403	120.848	36.0403	134.681	36.0403	122.476	36.0403	127.231	36.0403	135.207	36.0403	129.378	36.0403	130.8	36.0403	118.86	36.0403	122.73	36.0403	128.117	36.0403	125.867	36.0403	114.27	36.0403	124.974	36.0403	147.711	36.0403	132.396	36.0403	133.504	36.0403	124.399	36.0403	127.413	36.0403	129.89	36.0403	116.79	36.0403	124.366	36.0403
	36.0547	110.044	36.0547	120.611	36.0547	127.333	36.0547	117.879	36.0547	133.494	36.0547	126.133	36.0547	128.496	36.0547	127.65	36.0547	127.326	36.0547	126.879	36.0547	117.697	36.0547	120.883	36.0547	129.62	36.0547	123.434	36.0547	112.688	36.0547	122.34	36.0547	139.212	36.0547	127.683	36.0547	132.604	36.0547	118.548	36.0547	123.797	36.0547	132.35	36.0547	120.093	36.0547	121.865	36.0547
	36.069	111.172	36.069	121.991	36.069	129.145	36.069	120.746	36.069	133.147	36.069	124.814	36.069	127.35	36.069	127.152	36.069	121.448	36.069	123.459	36.069	115.939	36.069	118.585	36.069	125.403	36.069	121.918	36.069	117.133	36.069	125.648	36.069	134.483	36.069	125.268	36.069	126.331	36.069	116.669	36.069	118.159	36.069	130.324	36.069	123.266	36.069	121.604	36.069
	36.0833	111.093	36.0833	125.163	36.0833	126.291	36.0833	122.9	36.0833	133.191	36.0833	126.431	36.0833	125.881	36.0833	124.382	36.0833	121.604	36.0833	122.615	36.0833	116.196	36.0833	118.783	36.0833	121.977	36.0833	117.469	36.0833	115.942	36.0833	133.413	36.0833	127.259	36.0833	122.007	36.0833	125.625	36.0833	116.161	36.0833	110.592	36.0833	128.552	36.0833	121.508	36.0833	125.944	36.0833
	36.0976	109.028	36.0976	125.524	36.0976	126.622	36.0976	123.394	36.0976	130.907	36.0976	127.671	36.0976	121.674	36.0976	120.956	36.0976	124.911	36.0976	122.499	36.0976	118.704	36.0976	118.769	36.0976	121.424	36.0976	117.336	36.0976	118.159	36.0976	133.023	36.0976	121.755	36.0976	123.995	36.0976	123.557	36.0976	113.895	36.0976	110.247	36.0976	125.308	36.0976	121.308	36.0976	123.774	36.0976
	36.112	108.657	36.112	121.576	36.112	127.883	36.112	121.939	36.112	128.026	36.112	128.995	36.112	126.182	36.112	116.31	36.112	121.065	36.112	119.063	36.112	124.564	36.112	119.552	36.112	123.03	36.112	113.627	36.112	118.431	36.112	132.816	36.112	125.315	36.112	124.695	36.112	127.869	36.112	110.564	36.112	108.163	36.112	121.963	36.112	121.536	36.112	122.35	36.112
	36.1263	108.2	36.1263	122.613	36.1263	128.242	36.1263	121.585	36.1263	126.545	36.1263	129.699	36.1263	124.578	36.1263	116.814	36.1263	122.606	36.1263	118.907	36.1263	123.452	36.1263	120.291	36.1263	120.795	36.1263	110.599	36.1263	121	36.1263	129.811	36.1263	122.578	36.1263	124.841	36.1263	127.751	36.1263	112.779	36.1263	106.557	36.1263	119.69	36.1263	118.531	36.1263	122.9	36.1263
	36.1406	111.068	36.1406	125.855	36.1406	125.562	36.1406	123.42	36.1406	125.629	36.1406	129.359	36.1406	124.175	36.1406	119.837	36.1406	121.641	36.1406	114.627	36.1406	122.921	36.1406	120.59	36.1406	126.016	36.1406	107.758	36.1406	125.403	36.1406	127.883	36.1406	121.275	36.1406	122.977	36.1406	125.485	36.1406	115.091	36.1406	107.142	36.1406	121.886	36.1406	116.916	36.1406	121.175	36.1406
	36.1549	112.138	36.1549	122.042	36.1549	125.256	36.1549	122.8	36.1549	120.811	36.1549	128.632	36.1549	123.629	36.1549	123.483	36.1549	121.154	36.1549	117.538	36.1549	123.298	36.1549	121.105	36.1549	125.865	36.1549	104.573	36.1549	129.359	36.1549	126.27	36.1549	121.716	36.1549	120.422	36.1549	124.205	36.1549	114.692	36.1549	110.31	36.1549	121.371	36.1549	121.175	36.1549	117.359	36.1549
	36.1693	111.445	36.1693	119.305	36.1693	121.41	36.1693	116.431	36.1693	122.569	36.1693	125.175	36.1693	120.592	36.1693	123.69	36.1693	119.093	36.1693	117.676	36.1693	123.699	36.1693	117.566	36.1693	121.921	36.1693	106.923	36.1693	128.995	36.1693	120.979	36.1693	121.939	36.1693	116.17	36.1693	117.634	36.1693	118.235	36.1693	113.944	36.1693	118.597	36.1693	116.851	36.1693	117.317	36.1693
	36.1836	109.951	36.1836	119.541	36.1836	120.436	36.1836	116.233	36.1836	124.119	36.1836	122.462	36.1836	119.287	36.1836	128.126	36.1836	121.545	36.1836	118.928	36.1836	119.632	36.1836	120.002	36.1836	120.24	36.1836	109.478	36.1836	125.748	36.1836	119.921	36.1836	124.737	36.1836	114.07	36.1836	112.977	36.1836	118.165	36.1836	112.03	36.1836	115.851	36.1836	113.958	36.1836	115.212	36.1836
	36.1979	108.091	36.1979	116.65	36.1979	121.615	36.1979	117.172	36.1979	124.851	36.1979	123.853	36.1979	114.012	36.1979	126.296	36.1979	119.354	36.1979	120.522	36.1979	120.378	36.1979	118.634	36.1979	117.524	36.1979	114.233	36.1979	127.48	36.1979	114.154	36.1979	121.1	36.1979	111.963	36.1979	114.767	36.1979	122.105	36.1979	112.378	36.1979	118.042	36.1979	111.564	36.1979	108.699	36.1979
	36.2122	108.464	36.2122	119.828	36.2122	123.776	36.2122	122.494	36.2122	125.469	36.2122	125.662	36.2122	110.413	36.2122	126.669	36.2122	117.685	36.2122	122.786	36.2122	117.639	36.2122	116.655	36.2122	115.333	36.2122	114.613	36.2122	127.513	36.2122	113.396	36.2122	122.089	36.2122	114.434	36.2122	111.117	36.2122	121.214	36.2122	113.228	36.2122	118.494	36.2122	110.352	36.2122	110.846	36.2122
	36.2266	105.427	36.2266	119.946	36.2266	120.42	36.2266	122.611	36.2266	127.305	36.2266	127.706	36.2266	110.403	36.2266	126.403	36.2266	124.66	36.2266	127.347	36.2266	120.03	36.2266	114.249	36.2266	114.932	36.2266	116.238	36.2266	116.634	36.2266	116.928	36.2266	122.804	36.2266	113.499	36.2266	112.084	36.2266	119.005	36.2266	113.699	36.2266	118.522	36.2266	104.874	36.2266	114.098	36.2266
	36.2409	105.186	36.2409	117.697	36.2409	120.522	36.2409	122.49	36.2409	128.874	36.2409	130.179	36.2409	115.713	36.2409	125.04	36.2409	123.238	36.2409	126.159	36.2409	124.249	36.2409	114.534	36.2409	114.564	36.2409	119.063	36.2409	113.753	36.2409	120.779	36.2409	120.604	36.2409	116.035	36.2409	115.221	36.2409	115.49	36.2409	112.522	36.2409	112.879	36.2409	106.464	36.2409	113.427	36.2409
	36.2552	104.2	36.2552	115.566	36.2552	118.019	36.2552	121.345	36.2552	129.8	36.2552	130.706	36.2552	126.58	36.2552	122.869	36.2552	122.04	36.2552	127.524	36.2552	124.107	36.2552	115.135	36.2552	115.072	36.2552	119.835	36.2552	114.336	36.2552	123.594	36.2552	124.706	36.2552	115.911	36.2552	116.618	36.2552	111.364	36.2552	111.809	36.2552	107.441	36.2552	106.867	36.2552	112.613	36.2552
	36.2695	106.133	36.2695	117.52	36.2695	115.904	36.2695	124.779	36.2695	131.515	36.2695	134.566	36.2695	128.221	36.2695	121.016	36.2695	125.184	36.2695	128.133	36.2695	122.627	36.2695	113.576	36.2695	114.664	36.2695	117.273	36.2695	115.217	36.2695	126.359	36.2695	127.191	36.2695	116.189	36.2695	114.977	36.2695	112.443	36.2695	111.049	36.2695	106.436	36.2695	107.049	36.2695	114.315	36.2695
	36.2839	110.9	36.2839	122.769	36.2839	113.613	36.2839	125.107	36.2839	131.641	36.2839	134.683	36.2839	134.473	36.2839	119.305	36.2839	123.732	36.2839	122.338	36.2839	122.119	36.2839	108.221	36.2839	119.664	36.2839	117.184	36.2839	113.49	36.2839	129.24	36.2839	128.571	36.2839	114.748	36.2839	118.657	36.2839	113.326	36.2839	109.089	36.2839	109.697	36.2839	108.783	36.2839	112.821	36.2839
	36.2982	112.571	36.2982	120.214	36.2982	116.186	36.2982	124.331	36.2982	131.051	36.2982	137.329	36.2982	136.289	36.2982	118.184	36.2982	121.315	36.2982	126.126	36.2982	121.59	36.2982	107.021	36.2982	120.979	36.2982	116.711	36.2982	116.135	36.2982	131.075	36.2982	126.338	36.2982	115.538	36.2982	120.27	36.2982	110.515	36.2982	110.198	36.2982	108.967	36.2982	110.392	36.2982	113.615	36.2982
	36.3125	109.301	36.3125	121.893	36.3125	117.51	36.3125	122.545	36.3125	130.496	36.3125	140.713	36.3125	135.921	36.3125	120.196	36.3125	124.049	36.3125	124.182	36.3125	120.538	36.3125	108.154	36.3125	120.413	36.3125	114.14	36.3125	113.984	36.3125	129.821	36.3125	125.506	36.3125	117.429	36.3125	114.928	36.3125	107.867	36.3125	107.364	36.3125	108.03	36.3125	107.932	36.3125	112.133	36.3125
	36.3268	110.014	36.3268	120.268	36.3268	119.541	36.3268	124.618	36.3268	132.308	36.3268	135.629	36.3268	133.918	36.3268	122.21	36.3268	123.552	36.3268	123.49	36.3268	120.692	36.3268	110.529	36.3268	120.436	36.3268	112.294	36.3268	111.49	36.3268	127.219	36.3268	123.725	36.3268	116.261	36.3268	113.091	36.3268	112.457	36.3268	102.261	36.3268	110.8	36.3268	104.783	36.3268	107.718	36.3268
	36.3411	110.058	36.3411	119.508	36.3411	123.753	36.3411	130.061	36.3411	130.315	36.3411	134.643	36.3411	127.839	36.3411	121.04	36.3411	120.755	36.3411	120.406	36.3411	120.182	36.3411	110.632	36.3411	120.012	36.3411	106.748	36.3411	112.944	36.3411	120.564	36.3411	119.562	36.3411	118.709	36.3411	115.744	36.3411	115.07	36.3411	99.6434	36.3411	113.457	36.3411	99.0163	36.3411	106.545	36.3411
	36.3555	111.797	36.3555	121.228	36.3555	124.923	36.3555	131.305	36.3555	129.058	36.3555	135.284	36.3555	124.592	36.3555	119.527	36.3555	123.869	36.3555	118.45	36.3555	122.235	36.3555	112.145	36.3555	122.154	36.3555	104.52	36.3555	109.697	36.3555	117.793	36.3555	117.793	36.3555	122.823	36.3555	112.273	36.3555	115.408	36.3555	100.751	36.3555	115.501	36.3555	95.7319	36.3555	111.138	36.3555
	36.3698	113.04	36.3698	123.883	36.3698	127.019	36.3698	131.704	36.3698	127.082	36.3698	132.212	36.3698	123.336	36.3698	121.839	36.3698	124.396	36.3698	115.865	36.3698	128.599	36.3698	114.643	36.3698	123.089	36.3698	107.937	36.3698	107.026	36.3698	117.627	36.3698	116.867	36.3698	122.124	36.3698	112.55	36.3698	114.238	36.3698	101.21	36.3698	119.147	36.3698	96.1585	36.3698	112.979	36.3698
	36.3841	111.375	36.3841	120.522	36.3841	130.31	36.3841	131.536	36.3841	126.061	36.3841	130.471	36.3841	122.858	36.3841	121.24	36.3841	119.126	36.3841	113.816	36.3841	127.86	36.3841	116.925	36.3841	121.767	36.3841	109.524	36.3841	109.986	36.3841	112.408	36.3841	114.385	36.3841	122.245	36.3841	111.923	36.3841	115.086	36.3841	101.571	36.3841	117.368	36.3841	100.625	36.3841	113.674	36.3841
	36.3984	111.818	36.3984	121.049	36.3984	129.035	36.3984	132.331	36.3984	126.804	36.3984	127.615	36.3984	129.704	36.3984	122.606	36.3984	116.886	36.3984	117.993	36.3984	123.932	36.3984	118.408	36.3984	120.478	36.3984	114.294	36.3984	113.597	36.3984	112.254	36.3984	118.38	36.3984	124.037	36.3984	109.354	36.3984	112.587	36.3984	103.319	36.3984	116.387	36.3984	102.364	36.3984	112.72	36.3984
	36.4128	113.662	36.4128	122.427	36.4128	132.04	36.4128	135.03	36.4128	124.932	36.4128	125.751	36.4128	126.855	36.4128	120.883	36.4128	111.513	36.4128	118.042	36.4128	125.298	36.4128	119.366	36.4128	118.436	36.4128	119.31	36.4128	115.114	36.4128	114.149	36.4128	123.11	36.4128	124.487	36.4128	111.72	36.4128	113.331	36.4128	104.706	36.4128	115.618	36.4128	105.627	36.4128	115.611	36.4128
	36.4271	115.671	36.4271	125.124	36.4271	133.002	36.4271	136.562	36.4271	128.676	36.4271	125.026	36.4271	129.445	36.4271	123.879	36.4271	110.359	36.4271	116.83	36.4271	126.324	36.4271	120.03	36.4271	118.732	36.4271	124.469	36.4271	114.8	36.4271	116.781	36.4271	122.853	36.4271	125.765	36.4271	116.242	36.4271	113.273	36.4271	103.837	36.4271	113.55	36.4271	111.126	36.4271	117.844	36.4271
	36.4414	116.366	36.4414	121.193	36.4414	133.811	36.4414	136.28	36.4414	133.592	36.4414	126.66	36.4414	126.709	36.4414	125.371	36.4414	110.89	36.4414	116.476	36.4414	124.841	36.4414	123.483	36.4414	122.648	36.4414	126.835	36.4414	113.138	36.4414	120.704	36.4414	122.66	36.4414	127.273	36.4414	116.177	36.4414	112.042	36.4414	106.984	36.4414	109.911	36.4414	113.212	36.4414	119.126	36.4414
	36.4557	113.214	36.4557	121.275	36.4557	130.023	36.4557	135.834	36.4557	134.751	36.4557	129.282	36.4557	126.935	36.4557	124.711	36.4557	115.949	36.4557	114.587	36.4557	119.364	36.4557	124.935	36.4557	119.685	36.4557	126.695	36.4557	111.608	36.4557	117.597	36.4557	121.35	36.4557	128.552	36.4557	111.329	36.4557	113.988	36.4557	106.312	36.4557	108.075	36.4557	116.632	36.4557	114.946	36.4557
	36.4701	117.606	36.4701	117.988	36.4701	125.814	36.4701	130.902	36.4701	136.065	36.4701	123.569	36.4701	126.294	36.4701	122.033	36.4701	116.695	36.4701	113.089	36.4701	116.907	36.4701	121.613	36.4701	116.378	36.4701	123.639	36.4701	112.443	36.4701	112.893	36.4701	120.054	36.4701	125.182	36.4701	111.977	36.4701	118.331	36.4701	109.58	36.4701	107.662	36.4701	117.228	36.4701	111.769	36.4701
	36.4844	116.091	36.4844	118.336	36.4844	125.061	36.4844	130.886	36.4844	132.175	36.4844	125.392	36.4844	122.268	36.4844	122.62	36.4844	121.296	36.4844	112.112	36.4844	116.301	36.4844	122.012	36.4844	114.275	36.4844	117.312	36.4844	111.068	36.4844	114.324	36.4844	117.967	36.4844	125.408	36.4844	116.706	36.4844	117.711	36.4844	106.744	36.4844	105.471	36.4844	115.455	36.4844	110.655	36.4844
	36.4987	115.9	36.4987	117.07	36.4987	124.291	36.4987	125.797	36.4987	130.914	36.4987	126.657	36.4987	119.422	36.4987	118.972	36.4987	125.972	36.4987	113.361	36.4987	117.441	36.4987	121.284	36.4987	113.65	36.4987	113.781	36.4987	109.765	36.4987	113.403	36.4987	112.893	36.4987	124.082	36.4987	114.119	36.4987	117.587	36.4987	106.424	36.4987	108.79	36.4987	114.853	36.4987	109.254	36.4987
	36.513	117.587	36.513	119.674	36.513	126.685	36.513	126.681	36.513	131.11	36.513	125.634	36.513	120.203	36.513	119.238	36.513	125.841	36.513	115.986	36.513	118.298	36.513	116.254	36.513	112.289	36.513	111.716	36.513	114.683	36.513	114.839	36.513	113.62	36.513	121.802	36.513	112.028	36.513	112.49	36.513	108.718	36.513	112.336	36.513	114.914	36.513	105.739	36.513
	36.5273	114.091	36.5273	118.76	36.5273	128.93	36.5273	125.184	36.5273	134.506	36.5273	126.331	36.5273	119.678	36.5273	117.821	36.5273	129.161	36.5273	119.727	36.5273	117.541	36.5273	112.434	36.5273	109.504	36.5273	109.049	36.5273	117.34	36.5273	116.725	36.5273	112.636	36.5273	118.193	36.5273	111.627	36.5273	108.59	36.5273	113.865	36.5273	110.198	36.5273	116.632	36.5273	106.301	36.5273
	36.5417	116.07	36.5417	121.709	36.5417	131.152	36.5417	126.415	36.5417	132.648	36.5417	125.622	36.5417	125.608	36.5417	118.375	36.5417	128.098	36.5417	124.629	36.5417	118.233	36.5417	107.643	36.5417	111.082	36.5417	109.671	36.5417	118.471	36.5417	124.543	36.5417	114.044	36.5417	112.552	36.5417	111.832	36.5417	106.009	36.5417	114.382	36.5417	112.371	36.5417	114.953	36.5417	105.932	36.5417
	36.556	118.496	36.556	121.189	36.556	131.902	36.556	130.242	36.556	128.883	36.556	124.429	36.556	125.037	36.556	118.301	36.556	124.256	36.556	125.333	36.556	122.73	36.556	109.741	36.556	111.858	36.556	108.427	36.556	118.1	36.556	125.079	36.556	118.193	36.556	107.83	36.556	113.751	36.556	106.965	36.556	118.263	36.556	109.226	36.556	114.608	36.556	103.869	36.556
	36.5703	120.147	36.5703	122.765	36.5703	132.683	36.5703	129.974	36.5703	133.021	36.5703	124.876	36.5703	126.219	36.5703	119.34	36.5703	127.224	36.5703	125.867	36.5703	124.072	36.5703	110.224	36.5703	118	36.5703	108.336	36.5703	114.387	36.5703	125.573	36.5703	118.163	36.5703	108.061	36.5703	111.646	36.5703	109.378	36.5703	120.096	36.5703	106.238	36.5703	114.364	36.5703	107.121	36.5703
	36.5847	119.082	36.5847	121.674	36.5847	129.97	36.5847	127.536	36.5847	134.636	36.5847	125.45	36.5847	126.198	36.5847	121.793	36.5847	131.688	36.5847	125.214	36.5847	124.324	36.5847	112.916	36.5847	120.62	36.5847	111.711	36.5847	107.981	36.5847	124.648	36.5847	121.023	36.5847	107.091	36.5847	108.347	36.5847	111.923	36.5847	124.958	36.5847	104.394	36.5847	116.487	36.5847	109.52	36.5847
	36.599	121.291	36.599	123.124	36.599	128.149	36.599	129.089	36.599	133.816	36.599	125.592	36.599	128.695	36.599	121.226	36.599	133.207	36.599	125.084	36.599	122.478	36.599	117.047	36.599	118.291	36.599	113.186	36.599	109.897	36.599	121.191	36.599	121.671	36.599	108.716	36.599	103.282	36.599	117.902	36.599	122.844	36.599	103.198	36.599	119.056	36.599	109.51	36.599
	36.6133	125.767	36.6133	123.224	36.6133	128.793	36.6133	127.207	36.6133	130.226	36.6133	125.147	36.6133	131.895	36.6133	125.424	36.6133	134.154	36.6133	120.746	36.6133	122.368	36.6133	118.112	36.6133	117.704	36.6133	112.953	36.6133	113.058	36.6133	116.492	36.6133	121.159	36.6133	114.086	36.6133	105.986	36.6133	118.762	36.6133	122.27	36.6133	107.012	36.6133	120.417	36.6133	109.657	36.6133
	36.6276	120.802	36.6276	122.897	36.6276	128.399	36.6276	130.131	36.6276	128.403	36.6276	129.496	36.6276	131.559	36.6276	128.697	36.6276	131.949	36.6276	119.618	36.6276	121.751	36.6276	121.394	36.6276	118.636	36.6276	113.096	36.6276	112.96	36.6276	114.783	36.6276	122.844	36.6276	115.147	36.6276	108.291	36.6276	117.942	36.6276	116.727	36.6276	108.788	36.6276	119.613	36.6276	112.138	36.6276
	36.642	117.261	36.642	120.002	36.642	128.368	36.642	126.737	36.642	128.818	36.642	130.727	36.642	130.312	36.642	127.259	36.642	128.744	36.642	118.65	36.642	121.508	36.642	120.615	36.642	117.716	36.642	112.786	36.642	113.89	36.642	112.879	36.642	125.203	36.642	121.52	36.642	104.953	36.642	118.611	36.642	109.48	36.642	114.296	36.642	120.48	36.642	112.037	36.642
	36.6563	116.62	36.6563	123.24	36.6563	128.858	36.6563	128.524	36.6563	131.408	36.6563	131.305	36.6563	135.091	36.6563	130.862	36.6563	126.839	36.6563	121.45	36.6563	119.594	36.6563	119.548	36.6563	116.51	36.6563	110.138	36.6563	119.9	36.6563	109.795	36.6563	127.359	36.6563	121.66	36.6563	107.767	36.6563	117.063	36.6563	112.338	36.6563	119.837	36.6563	121.657	36.6563	112.093	36.6563
	36.6706	112.611	36.6706	123.49	36.6706	134.793	36.6706	134.608	36.6706	135.727	36.6706	134.371	36.6706	136.543	36.6706	133.002	36.6706	126.893	36.6706	121.664	36.6706	122.746	36.6706	118.193	36.6706	118.874	36.6706	111.599	36.6706	121.9	36.6706	112.688	36.6706	125.879	36.6706	120.86	36.6706	113.198	36.6706	113.615	36.6706	112.184	36.6706	120.711	36.6706	122.436	36.6706	113.564	36.6706
	36.6849	110.317	36.6849	124.179	36.6849	137.513	36.6849	139.531	36.6849	129.564	36.6849	132.45	36.6849	142.061	36.6849	131.459	36.6849	123.902	36.6849	123.182	36.6849	121.97	36.6849	116.671	36.6849	123.786	36.6849	109.73	36.6849	118.266	36.6849	113.83	36.6849	126.788	36.6849	115.534	36.6849	117.119	36.6849	116.841	36.6849	111.541	36.6849	123.904	36.6849	118.793	36.6849	111.051	36.6849
	36.6992	113.14	36.6992	122.902	36.6992	134.963	36.6992	144.256	36.6992	131.732	36.6992	130.263	36.6992	141.345	36.6992	128.681	36.6992	122.054	36.6992	124.858	36.6992	123.387	36.6992	117.396	36.6992	128.221	36.6992	110.876	36.6992	116.753	36.6992	106.841	36.6992	124.368	36.6992	112.835	36.6992	118.774	36.6992	116.578	36.6992	115.536	36.6992	120.002	36.6992	111.69	36.6992	110.776	36.6992
	36.7136	110.063	36.7136	121.8	36.7136	133.343	36.7136	141.9	36.7136	129.399	36.7136	131.065	36.7136	142.233	36.7136	128.294	36.7136	122.981	36.7136	128.154	36.7136	123.634	36.7136	114.695	36.7136	131.287	36.7136	113.124	36.7136	112.681	36.7136	108.744	36.7136	123.942	36.7136	110.802	36.7136	119.408	36.7136	116.965	36.7136	115.632	36.7136	118.27	36.7136	108.538	36.7136	111.492	36.7136
	36.7279	107.576	36.7279	119.62	36.7279	132.371	36.7279	144.319	36.7279	129.233	36.7279	131.923	36.7279	139.86	36.7279	130.774	36.7279	122.312	36.7279	130.07	36.7279	124.52	36.7279	117.228	36.7279	125.998	36.7279	119.023	36.7279	114.424	36.7279	106.858	36.7279	123.951	36.7279	106.301	36.7279	117.65	36.7279	115.718	36.7279	115.83	36.7279	116.904	36.7279	107.802	36.7279	110.466	36.7279
	36.7422	112.841	36.7422	119.902	36.7422	130.622	36.7422	147.27	36.7422	131.916	36.7422	129.359	36.7422	138.918	36.7422	128.937	36.7422	121.238	36.7422	129.044	36.7422	124.981	36.7422	117.254	36.7422	124.023	36.7422	119.401	36.7422	116.828	36.7422	110.886	36.7422	121.534	36.7422	104.145	36.7422	114.865	36.7422	117.86	36.7422	114.615	36.7422	112.925	36.7422	104.112	36.7422	112.755	36.7422
	36.7565	114.625	36.7565	122.464	36.7565	127.765	36.7565	143.179	36.7565	133.422	36.7565	128.606	36.7565	133.977	36.7565	128.198	36.7565	121.928	36.7565	128.007	36.7565	122.604	36.7565	115.578	36.7565	120.648	36.7565	121.007	36.7565	117.597	36.7565	114.895	36.7565	122.156	36.7565	105.995	36.7565	114.506	36.7565	111.457	36.7565	113.273	36.7565	110.737	36.7565	102.73	36.7565	112.867	36.7565
	36.7709	111.998	36.7709	122.981	36.7709	127.17	36.7709	143.047	36.7709	137.441	36.7709	125.709	36.7709	130.114	36.7709	127.804	36.7709	119.739	36.7709	124.676	36.7709	122.005	36.7709	114.033	36.7709	115.172	36.7709	118.382	36.7709	116.727	36.7709	119.496	36.7709	124.622	36.7709	107.119	36.7709	112.226	36.7709	108.063	36.7709	112.415	36.7709	107.184	36.7709	102.52	36.7709	118.443	36.7709
	36.7852	110.566	36.7852	121.266	36.7852	125.942	36.7852	135.746	36.7852	141.096	36.7852	124.765	36.7852	124.844	36.7852	124.522	36.7852	117.555	36.7852	122.564	36.7852	124.804	36.7852	110.76	36.7852	112.949	36.7852	113.366	36.7852	118.69	36.7852	125.364	36.7852	126.254	36.7852	114.45	36.7852	110.238	36.7852	109.534	36.7852	117.263	36.7852	110.49	36.7852	107.45	36.7852	119.527	36.7852
	36.7995	108.042	36.7995	124.543	36.7995	129.403	36.7995	134.531	36.7995	141.732	36.7995	122.392	36.7995	124.068	36.7995	124.832	36.7995	121.273	36.7995	122.035	36.7995	125.238	36.7995	111.767	36.7995	115.261	36.7995	110.333	36.7995	120.179	36.7995	124.48	36.7995	123.741	36.7995	115.294	36.7995	111.83	36.7995	107.907	36.7995	117.566	36.7995	115.485	36.7995	110.056	36.7995	117.326	36.7995
	36.8138	108.175	36.8138	124.375	36.8138	130.305	36.8138	137.072	36.8138	143.191	36.8138	121.737	36.8138	124.727	36.8138	122.618	36.8138	123.172	36.8138	121.382	36.8138	126.83	36.8138	108.312	36.8138	115.604	36.8138	113.037	36.8138	119.545	36.8138	126.277	36.8138	122.429	36.8138	118.932	36.8138	112.455	36.8138	108.042	36.8138	115.448	36.8138	115.496	36.8138	110.692	36.8138	113.669	36.8138
	36.8282	108.214	36.8282	130.615	36.8282	129.114	36.8282	137.937	36.8282	135.445	36.8282	121.002	36.8282	125.907	36.8282	116.76	36.8282	121.956	36.8282	121.79	36.8282	123.62	36.8282	110.888	36.8282	120.9	36.8282	115.737	36.8282	115.256	36.8282	125.028	36.8282	119.907	36.8282	122.242	36.8282	112.005	36.8282	113.184	36.8282	119.59	36.8282	115.322	36.8282	111.865	36.8282	113.674	36.8282
	36.8425	109.921	36.8425	129.958	36.8425	130.103	36.8425	136.834	36.8425	138.079	36.8425	120.448	36.8425	124.629	36.8425	115.517	36.8425	121.944	36.8425	123.189	36.8425	126.492	36.8425	113.587	36.8425	122.198	36.8425	119.196	36.8425	117.583	36.8425	117.515	36.8425	117.296	36.8425	121.548	36.8425	117.03	36.8425	116.611	36.8425	119.622	36.8425	115.566	36.8425	109.723	36.8425	114.378	36.8425
	36.8568	108.611	36.8568	129.89	36.8568	129.814	36.8568	134.205	36.8568	130.478	36.8568	118.846	36.8568	124.361	36.8568	120.11	36.8568	119.422	36.8568	127.103	36.8568	124.716	36.8568	113.795	36.8568	121.921	36.8568	119.634	36.8568	113.002	36.8568	120.07	36.8568	114.811	36.8568	118.471	36.8568	122.611	36.8568	121.1	36.8568	114.079	36.8568	115.841	36.8568	111.11	36.8568	108.485	36.8568
	36.8711	111.483	36.8711	129.844	36.8711	129.557	36.8711	131.944	36.8711	128.725	36.8711	120.385	36.8711	126.65	36.8711	120.378	36.8711	117.73	36.8711	128.858	36.8711	121.042	36.8711	114.436	36.8711	118.385	36.8711	122.797	36.8711	115.51	36.8711	116.942	36.8711	113.963	36.8711	113.385	36.8711	125.289	36.8711	121.786	36.8711	111.769	36.8711	116.177	36.8711	107.897	36.8711	102.033	36.8711
	36.8854	116.492	36.8854	132.974	36.8854	129.55	36.8854	126.783	36.8854	127.89	36.8854	121.601	36.8854	131.058	36.8854	118.417	36.8854	123.261	36.8854	128.744	36.8854	115.263	36.8854	115.317	36.8854	119.513	36.8854	120.779	36.8854	111.83	36.8854	121.35	36.8854	114.692	36.8854	107.476	36.8854	126.21	36.8854	121.014	36.8854	114.135	36.8854	112.73	36.8854	107.371	36.8854	103.615	36.8854
	36.8998	119.03	36.8998	134.583	36.8998	128.692	36.8998	124.786	36.8998	124.399	36.8998	120.559	36.8998	128.124	36.8998	119.177	36.8998	122.655	36.8998	130.902	36.8998	111.977	36.8998	117.804	36.8998	118.618	36.8998	120.028	36.8998	110.998	36.8998	122.559	36.8998	118.28	36.8998	102.51	36.8998	126.765	36.8998	116.009	36.8998	115.298	36.8998	110.336	36.8998	110.86	36.8998	102.858	36.8998
	36.9141	121.455	36.9141	133.448	36.9141	129.469	36.9141	129.636	36.9141	124.002	36.9141	119.559	36.9141	130.415	36.9141	120.464	36.9141	122.476	36.9141	125.937	36.9141	111.156	36.9141	118.205	36.9141	116.727	36.9141	112.69	36.9141	112.175	36.9141	123.11	36.9141	120.676	36.9141	100.774	36.9141	125.375	36.9141	113.452	36.9141	116.583	36.9141	109.51	36.9141	110.844	36.9141	106.9	36.9141
	36.9284	122.786	36.9284	129.03	36.9284	130.848	36.9284	129.979	36.9284	123.371	36.9284	121.83	36.9284	127.196	36.9284	118.165	36.9284	121.11	36.9284	125.921	36.9284	111.65	36.9284	118.254	36.9284	118.855	36.9284	109.841	36.9284	117.249	36.9284	124.044	36.9284	126.156	36.9284	107.371	36.9284	127.776	36.9284	112.45	36.9284	121.434	36.9284	112.217	36.9284	113.655	36.9284	106.779	36.9284
	36.9427	119.352	36.9427	124.776	36.9427	131.089	36.9427	130.818	36.9427	124.154	36.9427	121.333	36.9427	122.769	36.9427	118.303	36.9427	124.14	36.9427	121.9	36.9427	111.676	36.9427	121.051	36.9427	119.098	36.9427	106.998	36.9427	114.786	36.9427	124.972	36.9427	128.159	36.9427	112.727	36.9427	126.832	36.9427	110.117	36.9427	117.865	36.9427	113.643	36.9427	108.699	36.9427	106.513	36.9427
	36.9571	117.364	36.9571	122.005	36.9571	129.427	36.9571	130.126	36.9571	124.79	36.9571	123.357	36.9571	122.897	36.9571	119.618	36.9571	122.434	36.9571	123.051	36.9571	108.494	36.9571	119.639	36.9571	115.655	36.9571	104.138	36.9571	115.944	36.9571	123.513	36.9571	127.718	36.9571	118.555	36.9571	124.744	36.9571	107.797	36.9571	117.228	36.9571	114.054	36.9571	107.203	36.9571	106.692	36.9571
	36.9714	112.797	36.9714	124.406	36.9714	129.156	36.9714	130.28	36.9714	123.769	36.9714	128.413	36.9714	119.326	36.9714	116.522	36.9714	122.179	36.9714	125.958	36.9714	109.473	36.9714	121.716	36.9714	114.58	36.9714	105.615	36.9714	115.566	36.9714	121.988	36.9714	125.881	36.9714	122.821	36.9714	120.431	36.9714	107.457	36.9714	116.83	36.9714	110.914	36.9714	108.984	36.9714	108.284	36.9714
	36.9857	111.266	36.9857	120.606	36.9857	133.091	36.9857	127.238	36.9857	126.569	36.9857	127.469	36.9857	116.172	36.9857	118.974	36.9857	118.016	36.9857	124.914	36.9857	114.96	36.9857	122.119	36.9857	112.867	36.9857	107.744	36.9857	119.075	36.9857	118.774	36.9857	124.27	36.9857	122.389	36.9857	123.275	36.9857	106.751	36.9857	114.704	36.9857	109.664	36.9857	112.436	36.9857	109.555	36.9857
	37	108.368	37	121.035	37	132.476	37	122.196	37	124.625	37	125.925	37	116.883	37	120.606	37	120.352	37	122.566	37	116.179	37	120.226	37	115.11	37	111.387	37	114.354	37	121.571	37	120.002	37	122.221	37	123.471	37	108.737	37	110.688	37	109.846	37	112.848	37	110.168	37
	37.0144	107.699	37.0144	120.895	37.0144	129.517	37.0144	117.117	37.0144	123.998	37.0144	126.061	37.0144	123.077	37.0144	121.429	37.0144	122.492	37.0144	120.408	37.0144	116.669	37.0144	116.462	37.0144	117.662	37.0144	112.669	37.0144	115.541	37.0144	121.427	37.0144	116.608	37.0144	122.308	37.0144	121.897	37.0144	108.828	37.0144	107.76	37.0144	107.065	37.0144	110.993	37.0144	109.879	37.0144
	37.0287	106.758	37.0287	122.916	37.0287	129.904	37.0287	116.483	37.0287	126.007	37.0287	126.359	37.0287	123.713	37.0287	119.14	37.0287	127.485	37.0287	119.38	37.0287	118.886	37.0287	116.737	37.0287	120.716	37.0287	113.424	37.0287	111.399	37.0287	121.981	37.0287	114.128	37.0287	117.082	37.0287	121.049	37.0287	108.035	37.0287	107.965	37.0287	105.254	37.0287	112.96	37.0287	110.772	37.0287
	37.043	106.615	37.043	121.751	37.043	126.646	37.043	121.242	37.043	123.193	37.043	125.249	37.043	121.191	37.043	120.063	37.043	130.242	37.043	113.876	37.043	120.254	37.043	113.984	37.043	120.816	37.043	114.457	37.043	111.494	37.043	116.217	37.043	111.786	37.043	113.963	37.043	117.268	37.043	109.228	37.043	105.886	37.043	106.678	37.043	114.664	37.043	109.963	37.043
	37.0573	108.611	37.0573	125.618	37.0573	121.103	37.0573	127.779	37.0573	123.688	37.0573	128.075	37.0573	123.214	37.0573	118.27	37.0573	128.445	37.0573	108.133	37.0573	120.606	37.0573	112.42	37.0573	119.835	37.0573	115.772	37.0573	108.9	37.0573	115.247	37.0573	111.928	37.0573	114.55	37.0573	117.601	37.0573	110.604	37.0573	107.371	37.0573	109.543	37.0573	109.319	37.0573	112.494	37.0573
	37.0717	111.333	37.0717	123.895	37.0717	114.86	37.0717	133.615	37.0717	124.429	37.0717	126.282	37.0717	120.205	37.0717	116.487	37.0717	126.193	37.0717	108.783	37.0717	123.893	37.0717	114.371	37.0717	119.023	37.0717	118.452	37.0717	109.506	37.0717	117.014	37.0717	112.606	37.0717	119.247	37.0717	121.259	37.0717	113.49	37.0717	109.818	37.0717	113.259	37.0717	108.557	37.0717	112.235	37.0717
	37.086	111.441	37.086	120.084	37.086	113.037	37.086	136.599	37.086	127.431	37.086	128.31	37.086	119.594	37.086	115.979	37.086	123.753	37.086	111.303	37.086	123.853	37.086	118.35	37.086	120.219	37.086	114.259	37.086	109.231	37.086	118.124	37.086	112.601	37.086	119.844	37.086	122.653	37.086	116.904	37.086	112.485	37.086	114.103	37.086	106.524	37.086	112.643	37.086
	37.1003	113.758	37.1003	118.732	37.1003	114.767	37.1003	135.401	37.1003	131.848	37.1003	130.711	37.1003	124.105	37.1003	116.016	37.1003	120.723	37.1003	116.371	37.1003	121.783	37.1003	118.699	37.1003	123.287	37.1003	110.494	37.1003	115.462	37.1003	117.056	37.1003	114.282	37.1003	118.298	37.1003	121.27	37.1003	116.895	37.1003	114.184	37.1003	116.121	37.1003	106.562	37.1003	110.632	37.1003
	37.1146	118.063	37.1146	118.89	37.1146	117.496	37.1146	138.963	37.1146	134.541	37.1146	132.014	37.1146	123.776	37.1146	112.065	37.1146	119.41	37.1146	120.851	37.1146	127.119	37.1146	119.967	37.1146	120.72	37.1146	110.538	37.1146	118.949	37.1146	118.604	37.1146	116.24	37.1146	116.259	37.1146	115.869	37.1146	117.559	37.1146	118.366	37.1146	114.133	37.1146	109.564	37.1146	109.189	37.1146
	37.129	120.161	37.129	116.117	37.129	121.655	37.129	133.256	37.129	135.723	37.129	128.496	37.129	123.152	37.129	112.713	37.129	113.678	37.129	122.618	37.129	124.613	37.129	120.016	37.129	122.17	37.129	110.345	37.129	124.126	37.129	117.557	37.129	116.07	37.129	117.788	37.129	119.023	37.129	111.902	37.129	124.121	37.129	115.797	37.129	110.375	37.129	112.445	37.129
	37.1433	119.923	37.1433	116.692	37.1433	124.058	37.1433	126.664	37.1433	134.685	37.1433	128.48	37.1433	123.949	37.1433	114.007	37.1433	113.939	37.1433	123.795	37.1433	121.816	37.1433	121.333	37.1433	123.49	37.1433	114.205	37.1433	125.795	37.1433	118.48	37.1433	116.287	37.1433	118.284	37.1433	121.119	37.1433	111.52	37.1433	124.923	37.1433	114.848	37.1433	108.909	37.1433	112.515	37.1433
	37.1576	118.921	37.1576	116.177	37.1576	125.587	37.1576	121.224	37.1576	133.718	37.1576	127.235	37.1576	122.704	37.1576	116.058	37.1576	113.322	37.1576	124.788	37.1576	122.2	37.1576	120.597	37.1576	119.04	37.1576	115.455	37.1576	124.816	37.1576	120.005	37.1576	120.186	37.1576	118.366	37.1576	117.862	37.1576	111.424	37.1576	121.527	37.1576	110.473	37.1576	106.627	37.1576	110.247	37.1576
	37.1719	117.846	37.1719	115.117	37.1719	128.846	37.1719	120.676	37.1719	132.294	37.1719	124.061	37.1719	121.793	37.1719	116.932	37.1719	113.044	37.1719	124.853	37.1719	121.536	37.1719	118.38	37.1719	117.105	37.1719	114.793	37.1719	124.83	37.1719	115.837	37.1719	123.62	37.1719	117.009	37.1719	113.601	37.1719	109.45	37.1719	119.233	37.1719	108.541	37.1719	104.179	37.1719	105.219	37.1719
	37.1863	115.935	37.1863	118.788	37.1863	129.252	37.1863	123.214	37.1863	126.599	37.1863	125.256	37.1863	122.608	37.1863	114.312	37.1863	114.811	37.1863	116.55	37.1863	116.692	37.1863	115.273	37.1863	117.312	37.1863	115.298	37.1863	122.238	37.1863	113.021	37.1863	126.196	37.1863	117.399	37.1863	107.415	37.1863	110.165	37.1863	117.841	37.1863	110.308	37.1863	104.226	37.1863	103.634	37.1863
	37.2006	113.033	37.2006	124.676	37.2006	126.837	37.2006	126.436	37.2006	123.357	37.2006	123.853	37.2006	122.415	37.2006	116.154	37.2006	111.077	37.2006	114.466	37.2006	115.291	37.2006	115.117	37.2006	114.165	37.2006	117.452	37.2006	119.928	37.2006	110.786	37.2006	124.853	37.2006	118.869	37.2006	108.224	37.2006	109.182	37.2006	118.531	37.2006	112.156	37.2006	103.007	37.2006	102.788	37.2006
	37.2149	110.627	37.2149	125.643	37.2149	122.499	37.2149	127.093	37.2149	121.401	37.2149	122.273	37.2149	122.427	37.2149	118.014	37.2149	112.625	37.2149	115.727	37.2149	113.459	37.2149	116.49	37.2149	113.205	37.2149	113.256	37.2149	117.783	37.2149	110.277	37.2149	121.42	37.2149	119.869	37.2149	111.557	37.2149	109.55	37.2149	116.047	37.2149	110.354	37.2149	104.981	37.2149	104.585	37.2149
	37.2292	106.711	37.2292	124.058	37.2292	121.814	37.2292	128.156	37.2292	118.862	37.2292	119.977	37.2292	128.191	37.2292	118.629	37.2292	113.643	37.2292	115.835	37.2292	110.662	37.2292	117.431	37.2292	117.781	37.2292	110.31	37.2292	117.818	37.2292	107.734	37.2292	124.105	37.2292	119.776	37.2292	111.478	37.2292	106.415	37.2292	115.072	37.2292	108.184	37.2292	113.667	37.2292	105.881	37.2292
	37.2435	104.012	37.2435	122.287	37.2435	124.259	37.2435	129.103	37.2435	126.084	37.2435	121.054	37.2435	131.366	37.2435	120.657	37.2435	110.615	37.2435	112.389	37.2435	109.093	37.2435	117.93	37.2435	125.252	37.2435	105.816	37.2435	118.613	37.2435	106.804	37.2435	122.121	37.2435	118.545	37.2435	111.406	37.2435	106.886	37.2435	114.825	37.2435	108.573	37.2435	115.352	37.2435	104.03	37.2435
	37.2579	103.869	37.2579	121.441	37.2579	126.457	37.2579	133.949	37.2579	129.767	37.2579	121.641	37.2579	128.839	37.2579	121.165	37.2579	111.538	37.2579	109.338	37.2579	111.394	37.2579	116.422	37.2579	125.07	37.2579	103.723	37.2579	114.261	37.2579	105.354	37.2579	120.268	37.2579	117.8	37.2579	110.52	37.2579	108.275	37.2579	120.436	37.2579	110.096	37.2579	113.247	37.2579	106.555	37.2579
	37.2722	102.35	37.2722	118.767	37.2722	126.049	37.2722	128.599	37.2722	133.394	37.2722	122.128	37.2722	121.606	37.2722	122.58	37.2722	113.107	37.2722	110.825	37.2722	109.07	37.2722	114.455	37.2722	123.333	37.2722	104.935	37.2722	114.979	37.2722	105.086	37.2722	117.51	37.2722	117.445	37.2722	116.312	37.2722	107.921	37.2722	120.291	37.2722	112.608	37.2722	111.881	37.2722	110.483	37.2722
	37.2865	102.086	37.2865	119.587	37.2865	125.245	37.2865	125.732	37.2865	131.249	37.2865	125.534	37.2865	118.469	37.2865	118.154	37.2865	115.212	37.2865	111.221	37.2865	110.797	37.2865	115.779	37.2865	117.979	37.2865	110.159	37.2865	112.979	37.2865	108.147	37.2865	114.107	37.2865	119.058	37.2865	119.387	37.2865	111.117	37.2865	119.587	37.2865	113.571	37.2865	108.753	37.2865	112.364	37.2865
	37.3008	101.529	37.3008	116.401	37.3008	124.301	37.3008	122.716	37.3008	132.585	37.3008	128.098	37.3008	114.331	37.3008	118.984	37.3008	121.753	37.3008	112.284	37.3008	116.03	37.3008	118.608	37.3008	111.737	37.3008	113.615	37.3008	112.03	37.3008	115.8	37.3008	117.291	37.3008	115.793	37.3008	118.972	37.3008	114.76	37.3008	118.1	37.3008	112.352	37.3008	106.949	37.3008	110.916	37.3008
	37.3152	98.2424	37.3152	113.928	37.3152	125.2	37.3152	123.832	37.3152	128.807	37.3152	124.035	37.3152	111.303	37.3152	115.245	37.3152	119.333	37.3152	110.902	37.3152	117.918	37.3152	118.119	37.3152	113.21	37.3152	113.084	37.3152	113.17	37.3152	114.562	37.3152	114.308	37.3152	116.559	37.3152	116.487	37.3152	117.895	37.3152	116.811	37.3152	110.734	37.3152	104.69	37.3152	112.252	37.3152
	37.3295	103.1	37.3295	112.611	37.3295	124.354	37.3295	128.27	37.3295	125.019	37.3295	122.555	37.3295	109.063	37.3295	111.343	37.3295	120	37.3295	110.333	37.3295	120.494	37.3295	119.04	37.3295	113.263	37.3295	117.427	37.3295	113.105	37.3295	118.014	37.3295	116.925	37.3295	111.462	37.3295	113.119	37.3295	122.408	37.3295	115.625	37.3295	109.117	37.3295	107.026	37.3295	111.648	37.3295
	37.3438	103.79	37.3438	112.534	37.3438	123.967	37.3438	130.214	37.3438	120.424	37.3438	116.061	37.3438	109.396	37.3438	114.424	37.3438	121.543	37.3438	114.51	37.3438	119.844	37.3438	120.876	37.3438	110.128	37.3438	117.648	37.3438	110.816	37.3438	115.981	37.3438	113.524	37.3438	110.837	37.3438	112.678	37.3438	119.946	37.3438	114.152	37.3438	105.622	37.3438	109.527	37.3438	108.967	37.3438
	37.3581	104.424	37.3581	114.427	37.3581	121.93	37.3581	127.233	37.3581	118.35	37.3581	113.576	37.3581	114.145	37.3581	111.73	37.3581	122.597	37.3581	117.937	37.3581	120.816	37.3581	124.536	37.3581	111.795	37.3581	116.97	37.3581	112.534	37.3581	118.695	37.3581	111.014	37.3581	111.424	37.3581	111.776	37.3581	116.063	37.3581	110.287	37.3581	103.275	37.3581	110.676	37.3581	110.296	37.3581
	37.3725	105.103	37.3725	114.459	37.3725	119.886	37.3725	127.951	37.3725	117.697	37.3725	110.995	37.3725	120.473	37.3725	110.438	37.3725	118.382	37.3725	113.846	37.3725	120.17	37.3725	122.904	37.3725	117.942	37.3725	114.098	37.3725	111.594	37.3725	117.758	37.3725	111.704	37.3725	109.995	37.3725	109.364	37.3725	108.944	37.3725	108.573	37.3725	104.431	37.3725	117.823	37.3725	110.033	37.3725
	37.3868	105.296	37.3868	117.387	37.3868	121.855	37.3868	123.254	37.3868	120.336	37.3868	111.988	37.3868	120.238	37.3868	113.769	37.3868	114.322	37.3868	114.298	37.3868	118.182	37.3868	120.161	37.3868	120.573	37.3868	110.65	37.3868	111.124	37.3868	114.394	37.3868	111.212	37.3868	104.648	37.3868	107.408	37.3868	109.886	37.3868	107.937	37.3868	104.986	37.3868	112.545	37.3868	108.27	37.3868
	37.4011	105.629	37.4011	123.315	37.4011	122.007	37.4011	122.084	37.4011	121.203	37.4011	111.984	37.4011	120.037	37.4011	115.536	37.4011	115.436	37.4011	111.42	37.4011	119.709	37.4011	118.098	37.4011	118.231	37.4011	109.49	37.4011	109.34	37.4011	110.702	37.4011	115.676	37.4011	104.056	37.4011	107.159	37.4011	108.068	37.4011	110.359	37.4011	111.559	37.4011	109.079	37.4011	108.156	37.4011
	37.4154	106.254	37.4154	124.308	37.4154	121.513	37.4154	116.716	37.4154	119.41	37.4154	116.04	37.4154	116.023	37.4154	116.51	37.4154	114.925	37.4154	109.723	37.4154	120.275	37.4154	114.531	37.4154	115.175	37.4154	110.273	37.4154	113.641	37.4154	110.021	37.4154	118.476	37.4154	105.681	37.4154	111.573	37.4154	108.678	37.4154	110.832	37.4154	114.098	37.4154	108.664	37.4154	113.562	37.4154
	37.4298	102.543	37.4298	124.469	37.4298	122.324	37.4298	116.641	37.4298	115.683	37.4298	118.751	37.4298	118.921	37.4298	117.58	37.4298	116.618	37.4298	108.17	37.4298	120.086	37.4298	117.42	37.4298	111.161	37.4298	108.706	37.4298	113.828	37.4298	109.317	37.4298	117.396	37.4298	111.1	37.4298	114.958	37.4298	110.294	37.4298	109.951	37.4298	121.632	37.4298	107.508	37.4298	112.026	37.4298
	37.4441	103.002	37.4441	122.597	37.4441	124.797	37.4441	117.564	37.4441	115.702	37.4441	121.881	37.4441	116.112	37.4441	120.121	37.4441	118.839	37.4441	110.189	37.4441	117.483	37.4441	120.214	37.4441	110.704	37.4441	108.159	37.4441	115.331	37.4441	111.529	37.4441	122.566	37.4441	111.69	37.4441	116.462	37.4441	110.72	37.4441	107.135	37.4441	121.324	37.4441	109.154	37.4441	111.326	37.4441
	37.4584	99.676	37.4584	118.984	37.4584	124.413	37.4584	119.282	37.4584	120.103	37.4584	120.203	37.4584	114.058	37.4584	115.65	37.4584	120.417	37.4584	110.079	37.4584	117.058	37.4584	119.508	37.4584	111.387	37.4584	107.55	37.4584	114.399	37.4584	109.065	37.4584	120.772	37.4584	118.769	37.4584	117.909	37.4584	111.305	37.4584	107.228	37.4584	121.573	37.4584	112.34	37.4584	111.469	37.4584
	37.4727	104.247	37.4727	115.841	37.4727	118.814	37.4727	123.48	37.4727	121	37.4727	118.874	37.4727	113.958	37.4727	119.839	37.4727	119.879	37.4727	112.86	37.4727	115.781	37.4727	119.51	37.4727	110.077	37.4727	108.578	37.4727	113.846	37.4727	112.359	37.4727	120.408	37.4727	116.04	37.4727	114.981	37.4727	111.876	37.4727	106.706	37.4727	121.744	37.4727	113.646	37.4727	109.252	37.4727
	37.4871	105.543	37.4871	117.741	37.4871	117.597	37.4871	126.457	37.4871	121.189	37.4871	117.319	37.4871	118.583	37.4871	118.89	37.4871	119.487	37.4871	118.019	37.4871	109.04	37.4871	119.331	37.4871	109.653	37.4871	107.175	37.4871	114.615	37.4871	111.72	37.4871	121.093	37.4871	117.797	37.4871	116.196	37.4871	110.17	37.4871	106.026	37.4871	120.049	37.4871	113.357	37.4871	106.73	37.4871
	37.5014	104.876	37.5014	118.977	37.5014	116.711	37.5014	126.45	37.5014	124.145	37.5014	117.986	37.5014	121.291	37.5014	115.247	37.5014	120.413	37.5014	118.953	37.5014	107.138	37.5014	120.182	37.5014	112.96	37.5014	109.846	37.5014	121.506	37.5014	114.555	37.5014	120.925	37.5014	117.956	37.5014	115.529	37.5014	113.34	37.5014	104.559	37.5014	117.256	37.5014	110.289	37.5014	105.399	37.5014
	37.5157	105.772	37.5157	120.226	37.5157	116.97	37.5157	124.755	37.5157	122.485	37.5157	116.301	37.5157	120.382	37.5157	111.072	37.5157	121.471	37.5157	117.713	37.5157	104.469	37.5157	122.289	37.5157	116.023	37.5157	106.035	37.5157	123.974	37.5157	114.457	37.5157	119.848	37.5157	112.939	37.5157	117.506	37.5157	115.699	37.5157	107.83	37.5157	116.469	37.5157	111.228	37.5157	106.294	37.5157
	37.53	106.382	37.53	121.487	37.53	113.706	37.53	119.907	37.53	118.823	37.53	112.825	37.53	120.154	37.53	111.312	37.53	122.723	37.53	122.096	37.53	101.713	37.53	122.615	37.53	117.781	37.53	104.958	37.53	126.781	37.53	109.9	37.53	116.035	37.53	108.373	37.53	115.117	37.53	117.191	37.53	109.634	37.53	113.769	37.53	110.319	37.53	109.601	37.53
	37.5444	104.657	37.5444	122.59	37.5444	111.583	37.5444	119.527	37.5444	116.51	37.5444	113.741	37.5444	119.83	37.5444	115.774	37.5444	122.413	37.5444	117.401	37.5444	106.142	37.5444	123.014	37.5444	115.289	37.5444	104.117	37.5444	127.198	37.5444	111.709	37.5444	117.655	37.5444	107.552	37.5444	117.953	37.5444	114.28	37.5444	111.406	37.5444	114.089	37.5444	114.953	37.5444	107.28	37.5444
	37.5587	105.716	37.5587	119.133	37.5587	111.974	37.5587	117.007	37.5587	111.259	37.5587	116.312	37.5587	118.769	37.5587	116.552	37.5587	116.767	37.5587	117.462	37.5587	111.063	37.5587	122.457	37.5587	115.734	37.5587	103.951	37.5587	126.564	37.5587	110.55	37.5587	118.608	37.5587	109.669	37.5587	118.427	37.5587	115.855	37.5587	115.256	37.5587	110.811	37.5587	117.221	37.5587	107.135	37.5587
	37.573	105.417	37.573	115.848	37.573	114.559	37.573	120.786	37.573	112.578	37.573	114.275	37.573	118.347	37.573	120.252	37.573	117.357	37.573	120.599	37.573	112.035	37.573	124.084	37.573	114.949	37.573	104.835	37.573	123.823	37.573	111.625	37.573	117.112	37.573	112.282	37.573	118.515	37.573	113.821	37.573	116.03	37.573	115.487	37.573	123.443	37.573	105.445	37.573
	37.5873	106.625	37.5873	116.413	37.5873	116.874	37.5873	120.184	37.5873	116	37.5873	115.1	37.5873	117.59	37.5873	119.45	37.5873	118.566	37.5873	124.228	37.5873	112.077	37.5873	127.459	37.5873	117.324	37.5873	106.89	37.5873	122.524	37.5873	115.1	37.5873	117.499	37.5873	115.704	37.5873	117.536	37.5873	108.522	37.5873	115.984	37.5873	114.991	37.5873	126.287	37.5873	108.937	37.5873
	37.6016	108.047	37.6016	113.07	37.6016	116.361	37.6016	120.04	37.6016	123.818	37.6016	117.333	37.6016	118.974	37.6016	119.958	37.6016	120.981	37.6016	123.45	37.6016	118.061	37.6016	128.914	37.6016	114.214	37.6016	107.501	37.6016	121.026	37.6016	118.019	37.6016	115.343	37.6016	119.408	37.6016	118.179	37.6016	107.121	37.6016	118.939	37.6016	115.713	37.6016	128.937	37.6016	106.816	37.6016
	37.616	106.629	37.616	110.66	37.616	116.296	37.616	116.592	37.616	126.086	37.616	119.27	37.616	121.422	37.616	121.958	37.616	115.956	37.616	122.315	37.616	121.73	37.616	124.867	37.616	111.828	37.616	112.531	37.616	115.105	37.616	119.746	37.616	114.061	37.616	117.643	37.616	115.965	37.616	106.159	37.616	119.876	37.616	115.779	37.616	128.508	37.616	110.704	37.616
	37.6303	109.452	37.6303	111.219	37.6303	116.191	37.6303	116.315	37.6303	124.301	37.6303	120.056	37.6303	123.03	37.6303	120.128	37.6303	114.958	37.6303	122.72	37.6303	117.706	37.6303	117.338	37.6303	112.172	37.6303	117.112	37.6303	115.016	37.6303	119.037	37.6303	119.417	37.6303	119.841	37.6303	115.818	37.6303	107.163	37.6303	119.051	37.6303	111.62	37.6303	123.037	37.6303	112.73	37.6303
	37.6446	108.718	37.6446	109.837	37.6446	116.944	37.6446	113.163	37.6446	122.802	37.6446	120.263	37.6446	125.93	37.6446	119.054	37.6446	119.97	37.6446	120.207	37.6446	119.59	37.6446	116.131	37.6446	114.072	37.6446	120.417	37.6446	114.555	37.6446	119.452	37.6446	122.305	37.6446	116.571	37.6446	116.855	37.6446	109.473	37.6446	116.007	37.6446	110.147	37.6446	117.804	37.6446	117.925	37.6446
	37.6589	107.655	37.6589	108.865	37.6589	117.851	37.6589	111.177	37.6589	119.235	37.6589	118.245	37.6589	124.762	37.6589	114.669	37.6589	123.31	37.6589	118.322	37.6589	121.564	37.6589	115.504	37.6589	117.107	37.6589	121.897	37.6589	111.835	37.6589	118.161	37.6589	122.608	37.6589	117.135	37.6589	116.096	37.6589	111.706	37.6589	118.156	37.6589	114.403	37.6589	113.872	37.6589	121.415	37.6589
	37.6733	106.517	37.6733	110.72	37.6733	115.361	37.6733	112.741	37.6733	118.068	37.6733	119.205	37.6733	125.965	37.6733	116.231	37.6733	120.538	37.6733	115.613	37.6733	122.59	37.6733	114.093	37.6733	120.566	37.6733	121.869	37.6733	111.821	37.6733	114.401	37.6733	121.252	37.6733	118.256	37.6733	115.779	37.6733	113.184	37.6733	114.434	37.6733	116.179	37.6733	113.075	37.6733	121.38	37.6733
	37.6876	108.145	37.6876	112.072	37.6876	116.072	37.6876	115.664	37.6876	113.375	37.6876	125.037	37.6876	127.51	37.6876	119.21	37.6876	121.093	37.6876	108.69	37.6876	125.781	37.6876	111.459	37.6876	120.112	37.6876	121.147	37.6876	112.531	37.6876	115.044	37.6876	124.548	37.6876	117.263	37.6876	118.89	37.6876	116.904	37.6876	113.648	37.6876	116.469	37.6876	110.322	37.6876	116.897	37.6876
	37.7019	107.219	37.7019	113.259	37.7019	113.622	37.7019	116.72	37.7019	110.564	37.7019	125.121	37.7019	128.096	37.7019	118.462	37.7019	119.17	37.7019	106.937	37.7019	126.709	37.7019	112.504	37.7019	121.902	37.7019	118.035	37.7019	112.58	37.7019	113.72	37.7019	127.198	37.7019	120.007	37.7019	116.464	37.7019	116.284	37.7019	115.821	37.7019	120.226	37.7019	110.462	37.7019	113.867	37.7019
	37.7162	106.217	37.7162	115.345	37.7162	112.424	37.7162	119.846	37.7162	114.238	37.7162	123.818	37.7162	127.988	37.7162	122.214	37.7162	120.096	37.7162	109.606	37.7162	125.536	37.7162	113.741	37.7162	125.949	37.7162	112.517	37.7162	117.203	37.7162	117.054	37.7162	122.8	37.7162	122.709	37.7162	117.231	37.7162	116.655	37.7162	120.065	37.7162	124.855	37.7162	113.96	37.7162	112.296	37.7162
	37.7306	107.732	37.7306	115.361	37.7306	113.212	37.7306	120.823	37.7306	115.66	37.7306	124.737	37.7306	129.312	37.7306	126.653	37.7306	119.832	37.7306	110.282	37.7306	125.273	37.7306	120.748	37.7306	126.667	37.7306	111.58	37.7306	117.671	37.7306	121.625	37.7306	121.086	37.7306	125.24	37.7306	117.193	37.7306	114.471	37.7306	120.152	37.7306	122.897	37.7306	117.338	37.7306	111.301	37.7306
	37.7449	109.769	37.7449	114.184	37.7449	117.9	37.7449	120.874	37.7449	119.914	37.7449	124.841	37.7449	133.587	37.7449	128.995	37.7449	122.809	37.7449	108.452	37.7449	127.04	37.7449	125.277	37.7449	124.128	37.7449	112.746	37.7449	119.114	37.7449	121.224	37.7449	123.513	37.7449	121.622	37.7449	118.837	37.7449	115.249	37.7449	121.795	37.7449	121.368	37.7449	118.135	37.7449	112.408	37.7449
	37.7592	108.51	37.7592	112.918	37.7592	121.21	37.7592	118.014	37.7592	122.466	37.7592	122.317	37.7592	134.089	37.7592	125.24	37.7592	123.184	37.7592	109.674	37.7592	125.331	37.7592	121.702	37.7592	120.007	37.7592	115.914	37.7592	116.364	37.7592	119.103	37.7592	125.956	37.7592	122.126	37.7592	121.054	37.7592	112.333	37.7592	123.452	37.7592	121.133	37.7592	121.788	37.7592	116.937	37.7592
	37.7735	109.054	37.7735	115.438	37.7735	122.671	37.7735	120.378	37.7735	119.448	37.7735	122.758	37.7735	130.629	37.7735	122.937	37.7735	124.734	37.7735	112.984	37.7735	120.413	37.7735	119.392	37.7735	121.268	37.7735	114.224	37.7735	118.953	37.7735	116.559	37.7735	129.035	37.7735	124.259	37.7735	117.937	37.7735	109.655	37.7735	125.154	37.7735	111.282	37.7735	118.07	37.7735	116.951	37.7735
	37.7879	110.333	37.7879	115.205	37.7879	123.273	37.7879	120.177	37.7879	125.238	37.7879	122.89	37.7879	129.096	37.7879	118.566	37.7879	127.333	37.7879	118.438	37.7879	121.443	37.7879	120.028	37.7879	122.478	37.7879	117.41	37.7879	120.091	37.7879	115.634	37.7879	129.385	37.7879	121.96	37.7879	118.974	37.7879	106.364	37.7879	124.184	37.7879	113.14	37.7879	119.52	37.7879	122.848	37.7879
	37.8022	107.487	37.8022	118.625	37.8022	124.159	37.8022	120.156	37.8022	127.991	37.8022	124.664	37.8022	124.699	37.8022	118.093	37.8022	127.944	37.8022	122.902	37.8022	122.786	37.8022	117.256	37.8022	121.214	37.8022	120.168	37.8022	120.821	37.8022	112.744	37.8022	130.2	37.8022	124.571	37.8022	117.702	37.8022	110.28	37.8022	124.224	37.8022	113.977	37.8022	114.594	37.8022	125.592	37.8022
	37.8165	109.082	37.8165	121.152	37.8165	121.131	37.8165	121.38	37.8165	126.42	37.8165	125.855	37.8165	123.52	37.8165	117.853	37.8165	126.17	37.8165	121.448	37.8165	124.357	37.8165	119.949	37.8165	119.762	37.8165	124.072	37.8165	127.235	37.8165	113.979	37.8165	129.774	37.8165	126.156	37.8165	121.422	37.8165	115.788	37.8165	118.545	37.8165	115.457	37.8165	115.734	37.8165	125.04	37.8165
	37.8308	111.427	37.8308	121.035	37.8308	122.075	37.8308	123.345	37.8308	121.639	37.8308	125.182	37.8308	123.988	37.8308	117.622	37.8308	123.643	37.8308	122.231	37.8308	124.291	37.8308	118.755	37.8308	118.312	37.8308	125.233	37.8308	131.268	37.8308	118.664	37.8308	130.746	37.8308	126.459	37.8308	125.165	37.8308	122.392	37.8308	119.713	37.8308	117.17	37.8308	114.11	37.8308	124.012	37.8308
	37.8452	107.042	37.8452	120	37.8452	116.138	37.8452	124.35	37.8452	115.895	37.8452	122.135	37.8452	119.993	37.8452	123.452	37.8452	121.445	37.8452	124.895	37.8452	123.406	37.8452	122.387	37.8452	119.471	37.8452	124.986	37.8452	130.988	37.8452	123.685	37.8452	133.364	37.8452	128.476	37.8452	123.797	37.8452	125.608	37.8452	119.793	37.8452	121.781	37.8452	117.543	37.8452	125.291	37.8452
	37.8595	106.254	37.8595	117.483	37.8595	114.513	37.8595	124.399	37.8595	113.828	37.8595	119.643	37.8595	121.608	37.8595	126.156	37.8595	117.648	37.8595	125.942	37.8595	123.42	37.8595	124.189	37.8595	124.235	37.8595	122.163	37.8595	130.758	37.8595	128.888	37.8595	129.459	37.8595	129.55	37.8595	123.953	37.8595	131.473	37.8595	122.203	37.8595	125.811	37.8595	121.394	37.8595	125.214	37.8595
	37.8738	107.322	37.8738	114.149	37.8738	117.291	37.8738	124.396	37.8738	112.837	37.8738	118.138	37.8738	120.548	37.8738	130.874	37.8738	114.977	37.8738	125.632	37.8738	122.441	37.8738	126.86	37.8738	124.308	37.8738	125.531	37.8738	127.655	37.8738	136.012	37.8738	132.536	37.8738	128.161	37.8738	126.865	37.8738	133.9	37.8738	122.902	37.8738	126.159	37.8738	123.333	37.8738	125.051	37.8738
	37.8881	106.112	37.8881	110.543	37.8881	120.082	37.8881	125.939	37.8881	115.998	37.8881	115.781	37.8881	126.935	37.8881	133.881	37.8881	113.112	37.8881	126.462	37.8881	126.872	37.8881	131.809	37.8881	127.459	37.8881	127.587	37.8881	125.844	37.8881	139.625	37.8881	134.65	37.8881	128.005	37.8881	131.716	37.8881	133.816	37.8881	124.592	37.8881	128.634	37.8881	121.974	37.8881	128.305	37.8881
	37.9025	103.471	37.9025	108.042	37.9025	121.876	37.9025	125.315	37.9025	113.436	37.9025	116.594	37.9025	123.529	37.9025	130.858	37.9025	112.779	37.9025	125.571	37.9025	127.977	37.9025	131.24	37.9025	123.646	37.9025	124.163	37.9025	122.678	37.9025	140.277	37.9025	138.883	37.9025	130.126	37.9025	134.828	37.9025	133.9	37.9025	127.562	37.9025	129.793	37.9025	127.41	37.9025	129.643	37.9025
	37.9168	98.1445	37.9168	106.807	37.9168	124.047	37.9168	129.406	37.9168	116.981	37.9168	118.152	37.9168	124.485	37.9168	129.89	37.9168	115.646	37.9168	128.375	37.9168	128.744	37.9168	133.499	37.9168	131.308	37.9168	127.054	37.9168	123.781	37.9168	137.641	37.9168	141.086	37.9168	130.86	37.9168	139.04	37.9168	132.324	37.9168	131.725	37.9168	128.303	37.9168	127.816	37.9168	126.096	37.9168
	37.9311	99.9814	37.9311	107.506	37.9311	122.061	37.9311	128.035	37.9311	122.163	37.9311	122.746	37.9311	125.615	37.9311	123.548	37.9311	117.758	37.9311	131.935	37.9311	132.793	37.9311	131.979	37.9311	134.107	37.9311	130.772	37.9311	121.788	37.9311	134.177	37.9311	142.702	37.9311	131.387	37.9311	147.012	37.9311	129.263	37.9311	134.529	37.9311	133.832	37.9311	131.834	37.9311	130.692	37.9311
	37.9454	98.7995	37.9454	110.047	37.9454	119.979	37.9454	125.811	37.9454	121.984	37.9454	129.592	37.9454	128.117	37.9454	124.21	37.9454	123.883	37.9454	130.911	37.9454	136.198	37.9454	133.786	37.9454	134.298	37.9454	132.848	37.9454	129.037	37.9454	132.175	37.9454	144.198	37.9454	132.611	37.9454	149.228	37.9454	133.45	37.9454	132.149	37.9454	136.888	37.9454	131.333	37.9454	133.291	37.9454
	37.9597	101.611	37.9597	109.392	37.9597	115.949	37.9597	125.606	37.9597	124.413	37.9597	130.646	37.9597	132.529	37.9597	124.149	37.9597	129.016	37.9597	129.897	37.9597	140.249	37.9597	132.496	37.9597	131.235	37.9597	135.214	37.9597	131.963	37.9597	134.072	37.9597	145.03	37.9597	138.042	37.9597	154.089	37.9597	136.203	37.9597	134.303	37.9597	140.524	37.9597	136.872	37.9597	132.594	37.9597
	37.9741	100.487	37.9741	115.669	37.9741	115.051	37.9741	118.527	37.9741	125.282	37.9741	130.245	37.9741	137.874	37.9741	127.016	37.9741	130.133	37.9741	130.935	37.9741	139.159	37.9741	131.182	37.9741	129.352	37.9741	134.769	37.9741	136.881	37.9741	139.534	37.9741	146.093	37.9741	141.667	37.9741	153.723	37.9741	141.189	37.9741	135.152	37.9741	141.946	37.9741	139.508	37.9741	129.361	37.9741
	37.9884	100.727	37.9884	116.557	37.9884	111.084	37.9884	115.294	37.9884	127.303	37.9884	132.501	37.9884	137.324	37.9884	132.709	37.9884	133.154	37.9884	133.284	37.9884	134.62	37.9884	137.284	37.9884	128.331	37.9884	132.058	37.9884	138.664	37.9884	137.741	37.9884	148.886	37.9884	147.277	37.9884	146.226	37.9884	146.676	37.9884	136.436	37.9884	143.462	37.9884	139.531	37.9884	132.296	37.9884
	38.0027	101.655	38.0027	117.524	38.0027	111.093	38.0027	111.765	38.0027	130.793	38.0027	132.445	38.0027	138.506	38.0027	134.189	38.0027	133.902	38.0027	132.942	38.0027	128.07	38.0027	135.953	38.0027	128.524	38.0027	128.042	38.0027	140.699	38.0027	137.734	38.0027	150.124	38.0027	149.522	38.0027	141.893	38.0027	150.322	38.0027	137.186	38.0027	147.755	38.0027	132.811	38.0027	129.138	38.0027
	38.017	101.667	38.017	119.35	38.017	114.333	38.017	112.315	38.017	131.385	38.017	130.107	38.017	138.667	38.017	139.879	38.017	131.695	38.017	134.62	38.017	130.291	38.017	139.527	38.017	127.086	38.017	130.592	38.017	147.445	38.017	140.061	38.017	147.149	38.017	155.594	38.017	138.73	38.017	151.862	38.017	139.054	38.017	147.277	38.017	128.077	38.017	126.89	38.017
	38.0314	103.622	38.0314	116.317	38.0314	116.825	38.0314	111.552	38.0314	133.191	38.0314	129.198	38.0314	142.172	38.0314	141.972	38.0314	131.128	38.0314	132.869	38.0314	134.993	38.0314	141.424	38.0314	129.324	38.0314	131.392	38.0314	147.061	38.0314	140.075	38.0314	146.312	38.0314	160.818	38.0314	134.021	38.0314	147.636	38.0314	140.718	38.0314	147.809	38.0314	127.695	38.0314	124.357	38.0314
	38.0457	103.604	38.0457	117.305	38.0457	120.089	38.0457	112.611	38.0457	128.294	38.0457	127.133	38.0457	137.755	38.0457	140.788	38.0457	132.562	38.0457	132.11	38.0457	140.159	38.0457	139.009	38.0457	127.189	38.0457	133.212	38.0457	149.166	38.0457	142.121	38.0457	148.932	38.0457	159.179	38.0457	133.508	38.0457	148.506	38.0457	139.681	38.0457	148.576	38.0457	131.462	38.0457	128.31	38.0457
	38.06	103.056	38.06	114.172	38.06	119.653	38.06	113.408	38.06	126.021	38.06	125.331	38.06	138.42	38.06	141.984	38.06	133.615	38.06	135.618	38.06	144.97	38.06	141.883	38.06	132.951	38.06	137.688	38.06	147.287	38.06	141.536	38.06	148.597	38.06	158.163	38.06	137.583	38.06	147.517	38.06	141.161	38.06	151.345	38.06	131.942	38.06	130.392	38.06
	38.0743	107.704	38.0743	116.182	38.0743	118.69	38.0743	114.005	38.0743	120.655	38.0743	125.082	38.0743	136.825	38.0743	136.688	38.0743	135.844	38.0743	139.531	38.0743	150.145	38.0743	141.317	38.0743	134.277	38.0743	142.62	38.0743	144.434	38.0743	144.494	38.0743	149.198	38.0743	157.946	38.0743	142.839	38.0743	146.923	38.0743	141.93	38.0743	150.366	38.0743	135.357	38.0743	132.767	38.0743
	38.0887	109.494	38.0887	117.862	38.0887	117.431	38.0887	118.879	38.0887	118.89	38.0887	126.585	38.0887	135.235	38.0887	138.147	38.0887	139.606	38.0887	137.371	38.0887	150.788	38.0887	140.758	38.0887	137.233	38.0887	146.212	38.0887	144.228	38.0887	148.431	38.0887	153.781	38.0887	155.86	38.0887	145.944	38.0887	152.496	38.0887	142.578	38.0887	149.436	38.0887	140.793	38.0887	135.007	38.0887
	38.103	110.406	38.103	121.068	38.103	116.128	38.103	118.009	38.103	119.317	38.103	127.266	38.103	137.28	38.103	140.795	38.103	141.788	38.103	138.622	38.103	155.655	38.103	140.879	38.103	135.219	38.103	146.319	38.103	142.455	38.103	150.224	38.103	157.168	38.103	153.935	38.103	152.161	38.103	154.96	38.103	146.326	38.103	147.235	38.103	149.779	38.103	136.019	38.103
	38.1173	109.287	38.1173	121.517	38.1173	112.685	38.1173	114.583	38.1173	119.058	38.1173	127.476	38.1173	136.746	38.1173	141.322	38.1173	146.396	38.1173	138.8	38.1173	151.776	38.1173	145.671	38.1173	138.597	38.1173	147.965	38.1173	142.466	38.1173	151.977	38.1173	159.956	38.1173	149.266	38.1173	158.298	38.1173	159.186	38.1173	147.688	38.1173	148.886	38.1173	156.639	38.1173	136.608	38.1173
	38.1316	109.371	38.1316	118.238	38.1316	109.751	38.1316	118.874	38.1316	122.275	38.1316	130.823	38.1316	131.462	38.1316	144.653	38.1316	149.098	38.1316	139.079	38.1316	148.317	38.1316	148.079	38.1316	145.585	38.1316	144.618	38.1316	143.76	38.1316	149.016	38.1316	161.126	38.1316	150.27	38.1316	159.235	38.1316	159.895	38.1316	151.846	38.1316	152.105	38.1316	154.524	38.1316	141.499	38.1316
	38.146	107.758	38.146	115.699	38.146	111.35	38.146	120.935	38.146	124.331	38.146	129.557	38.146	132.998	38.146	141.587	38.146	150.098	38.146	140.986	38.146	145.056	38.146	142.392	38.146	149.925	38.146	141.429	38.146	148.89	38.146	150.427	38.146	163.077	38.146	149.571	38.146	166.513	38.146	159.282	38.146	154.093	38.146	154.963	38.146	153.168	38.146	142.939	38.146
	38.1603	105.751	38.1603	111.343	38.1603	113.935	38.1603	122.492	38.1603	123.471	38.1603	128.371	38.1603	135.657	38.1603	142.238	38.1603	148.534	38.1603	138.718	38.1603	149.103	38.1603	144.89	38.1603	154.41	38.1603	143.564	38.1603	155.105	38.1603	150.823	38.1603	158.266	38.1603	153.249	38.1603	168.608	38.1603	157.301	38.1603	156.58	38.1603	155.732	38.1603	152.496	38.1603	145.986	38.1603
	38.1746	104.396	38.1746	107.855	38.1746	117.287	38.1746	119.466	38.1746	128.928	38.1746	129.851	38.1746	137.848	38.1746	140.457	38.1746	149.357	38.1746	132.231	38.1746	147.855	38.1746	142.51	38.1746	156.653	38.1746	142.075	38.1746	154.207	38.1746	146.888	38.1746	158.858	38.1746	151.007	38.1746	166.517	38.1746	153.979	38.1746	156.779	38.1746	156.788	38.1746	151.706	38.1746	140.674	38.1746
	38.1889	103.126	38.1889	106.436	38.1889	118.781	38.1889	120.385	38.1889	127.979	38.1889	126.758	38.1889	139.072	38.1889	139.228	38.1889	145.8	38.1889	133.098	38.1889	148.671	38.1889	139.683	38.1889	155.023	38.1889	141.823	38.1889	157.681	38.1889	148.944	38.1889	157.333	38.1889	150.779	38.1889	164.751	38.1889	153.156	38.1889	154.058	38.1889	156.984	38.1889	151.373	38.1889	145.604	38.1889
	38.2033	104.177	38.2033	103.921	38.2033	117.005	38.2033	118.35	38.2033	129.823	38.2033	128.576	38.2033	144.291	38.2033	139.026	38.2033	142.846	38.2033	137.478	38.2033	144.965	38.2033	137.858	38.2033	154.408	38.2033	141.678	38.2033	152.005	38.2033	147.28	38.2033	155.023	38.2033	155.03	38.2033	160.471	38.2033	152.443	38.2033	154.485	38.2033	156.55	38.2033	148.709	38.2033	149.548	38.2033
	38.2176	106.282	38.2176	108.256	38.2176	118.163	38.2176	117.452	38.2176	131.762	38.2176	128.119	38.2176	143.487	38.2176	133.732	38.2176	143.483	38.2176	142.883	38.2176	140.776	38.2176	139.177	38.2176	152.664	38.2176	145.734	38.2176	148.508	38.2176	148.967	38.2176	152.566	38.2176	154.166	38.2176	158.159	38.2176	151.981	38.2176	150.685	38.2176	153.308	38.2176	149.995	38.2176	149.112	38.2176
	38.2319	108.331	38.2319	110.921	38.2319	117.047	38.2319	116.835	38.2319	135.336	38.2319	133.988	38.2319	141.918	38.2319	133.445	38.2319	139.107	38.2319	140.774	38.2319	136.667	38.2319	140.935	38.2319	147.487	38.2319	143.564	38.2319	142.256	38.2319	145.198	38.2319	158.238	38.2319	154.329	38.2319	151.431	38.2319	152.774	38.2319	147.483	38.2319	151.639	38.2319	150.354	38.2319	149.455	38.2319
	38.2462	106.273	38.2462	114.114	38.2462	116.566	38.2462	117.604	38.2462	133.9	38.2462	132.697	38.2462	142.755	38.2462	130.939	38.2462	135.019	38.2462	144.212	38.2462	135.203	38.2462	147.161	38.2462	141.967	38.2462	141.769	38.2462	137.846	38.2462	139.685	38.2462	160.648	38.2462	148.641	38.2462	146.879	38.2462	151.156	38.2462	144.082	38.2462	148.655	38.2462	149.872	38.2462	146.04	38.2462
	38.2606	104.478	38.2606	110.995	38.2606	112.336	38.2606	121.077	38.2606	133.291	38.2606	136.005	38.2606	134.664	38.2606	131.909	38.2606	135.494	38.2606	142.389	38.2606	131.117	38.2606	148.205	38.2606	139	38.2606	143.639	38.2606	134.338	38.2606	137.79	38.2606	162.023	38.2606	145.629	38.2606	144.2	38.2606	150.1	38.2606	144.417	38.2606	150.263	38.2606	144.86	38.2606	150.156	38.2606
	38.2749	101.38	38.2749	110.704	38.2749	112.858	38.2749	122.758	38.2749	131.66	38.2749	140.692	38.2749	133.065	38.2749	130.662	38.2749	132.179	38.2749	137.988	38.2749	128.072	38.2749	145.394	38.2749	138.403	38.2749	143.944	38.2749	132.28	38.2749	137.177	38.2749	159.38	38.2749	150.126	38.2749	141.949	38.2749	150.657	38.2749	142.858	38.2749	148.841	38.2749	143.119	38.2749	150.513	38.2749
	38.2892	99.8951	38.2892	112.007	38.2892	114.2	38.2892	124.902	38.2892	129.837	38.2892	138.445	38.2892	130.147	38.2892	127.438	38.2892	128.093	38.2892	135.981	38.2892	127.944	38.2892	142.9	38.2892	135.858	38.2892	142.019	38.2892	134.483	38.2892	140.07	38.2892	159.147	38.2892	147.825	38.2892	141.942	38.2892	153.427	38.2892	140.59	38.2892	145.364	38.2892	143.098	38.2892	149.298	38.2892
	38.3035	98.4942	38.3035	111.037	38.3035	114.04	38.3035	124.949	38.3035	125.797	38.3035	137.308	38.3035	127.814	38.3035	129.166	38.3035	129.364	38.3035	131.909	38.3035	130.196	38.3035	142.536	38.3035	135.056	38.3035	143.434	38.3035	134.904	38.3035	140.38	38.3035	155.455	38.3035	150.131	38.3035	137.538	38.3035	154.97	38.3035	141.338	38.3035	142.66	38.3035	138.476	38.3035	146.499	38.3035
	38.3178	98.2168	38.3178	114.207	38.3178	117.056	38.3178	123.098	38.3178	126.098	38.3178	134.65	38.3178	125.914	38.3178	129.879	38.3178	135.737	38.3178	127.175	38.3178	130.848	38.3178	136.907	38.3178	129.016	38.3178	139.73	38.3178	134.315	38.3178	137.196	38.3178	153.189	38.3178	149.862	38.3178	136.249	38.3178	153.569	38.3178	142.795	38.3178	141.275	38.3178	138.613	38.3178	143.802	38.3178
	38.3322	100.233	38.3322	114.266	38.3322	117.809	38.3322	121.65	38.3322	121.198	38.3322	128.972	38.3322	128.177	38.3322	129.855	38.3322	138.126	38.3322	126.14	38.3322	131.881	38.3322	132.573	38.3322	127.317	38.3322	139.203	38.3322	137.1	38.3322	139.52	38.3322	151.34	38.3322	151.921	38.3322	142.2	38.3322	153.175	38.3322	140.308	38.3322	139.783	38.3322	139.079	38.3322	145.951	38.3322
	38.3465	103.725	38.3465	117.779	38.3465	113.83	38.3465	118.606	38.3465	118.923	38.3465	127.709	38.3465	128.207	38.3465	131.797	38.3465	142.077	38.3465	125.259	38.3465	135.772	38.3465	130.016	38.3465	123.147	38.3465	138.772	38.3465	137.935	38.3465	141.387	38.3465	149.406	38.3465	151.769	38.3465	143.942	38.3465	150.89	38.3465	141.62	38.3465	141.608	38.3465	139.056	38.3465	148.403	38.3465
	38.3608	105.893	38.3608	118.119	38.3608	114.611	38.3608	112.019	38.3608	117.548	38.3608	124.998	38.3608	123.811	38.3608	132.751	38.3608	146.629	38.3608	124.037	38.3608	138.767	38.3608	132.121	38.3608	125.751	38.3608	141.338	38.3608	138.483	38.3608	142.781	38.3608	144.627	38.3608	149.576	38.3608	147.294	38.3608	147.893	38.3608	138.725	38.3608	141.928	38.3608	139.86	38.3608	146.541	38.3608
	38.3751	105.793	38.3751	117.55	38.3751	115.233	38.3751	109.513	38.3751	120.781	38.3751	123.944	38.3751	125.245	38.3751	136.319	38.3751	146.417	38.3751	124.779	38.3751	142.599	38.3751	130.256	38.3751	127.618	38.3751	139.366	38.3751	135.988	38.3751	143.96	38.3751	144.625	38.3751	147.8	38.3751	146.739	38.3751	149.086	38.3751	138.566	38.3751	145.793	38.3751	138.734	38.3751	142.55	38.3751
	38.3895	104.17	38.3895	115.841	38.3895	115.406	38.3895	110.417	38.3895	120.951	38.3895	118.534	38.3895	127.788	38.3895	138.277	38.3895	140.329	38.3895	128.869	38.3895	140.825	38.3895	131.385	38.3895	131.126	38.3895	137.378	38.3895	134.995	38.3895	144.443	38.3895	145.473	38.3895	139.478	38.3895	147.007	38.3895	149.904	38.3895	136.662	38.3895	145.786	38.3895	131.909	38.3895	137.718	38.3895
	38.4038	104.452	38.4038	111.196	38.4038	114.814	38.4038	110.935	38.4038	122.044	38.4038	123.932	38.4038	124.643	38.4038	141.273	38.4038	133.214	38.4038	128.485	38.4038	140.942	38.4038	129.529	38.4038	138.17	38.4038	134.382	38.4038	135.387	38.4038	145.333	38.4038	145.858	38.4038	137.373	38.4038	149.345	38.4038	147.753	38.4038	137.476	38.4038	148.17	38.4038	132.147	38.4038	138.263	38.4038
	38.4181	102.17	38.4181	110.802	38.4181	116.457	38.4181	113.783	38.4181	119.858	38.4181	126.364	38.4181	125.315	38.4181	136.34	38.4181	128.24	38.4181	129.175	38.4181	136.504	38.4181	131.135	38.4181	138.496	38.4181	134.03	38.4181	131.674	38.4181	144.492	38.4181	143.839	38.4181	141.317	38.4181	154.35	38.4181	150.166	38.4181	138.427	38.4181	146.657	38.4181	134.42	38.4181	129.69	38.4181
	38.4324	102.599	38.4324	110.723	38.4324	115.916	38.4324	119.648	38.4324	119.739	38.4324	122.979	38.4324	123.189	38.4324	134.597	38.4324	122.077	38.4324	130.648	38.4324	135.601	38.4324	132.809	38.4324	140.245	38.4324	130.937	38.4324	131.767	38.4324	143.392	38.4324	140.086	38.4324	138.583	38.4324	153.869	38.4324	148.834	38.4324	140.294	38.4324	142.037	38.4324	132.147	38.4324	128.462	38.4324
	38.4468	98.6946	38.4468	110.723	38.4468	116.536	38.4468	121.956	38.4468	118.643	38.4468	121.459	38.4468	126.459	38.4468	134.981	38.4468	121.541	38.4468	129.31	38.4468	132.984	38.4468	134.51	38.4468	138.718	38.4468	129.76	38.4468	131.928	38.4468	138.448	38.4468	143.592	38.4468	144.361	38.4468	150.557	38.4468	148.8	38.4468	141.937	38.4468	135.065	38.4468	130.24	38.4468	128.734	38.4468
	38.4611	98.9837	38.4611	109.823	38.4611	120.823	38.4611	121.695	38.4611	119.49	38.4611	126.235	38.4611	128.207	38.4611	128.737	38.4611	120.415	38.4611	126.695	38.4611	130.147	38.4611	134.608	38.4611	133.259	38.4611	123.921	38.4611	132.24	38.4611	135.615	38.4611	143.73	38.4611	144.608	38.4611	150.138	38.4611	144.196	38.4611	142.091	38.4611	133.142	38.4611	132.706	38.4611	128.625	38.4611
	38.4754	96.4895	38.4754	108.019	38.4754	116.035	38.4754	122.082	38.4754	117.445	38.4754	128.385	38.4754	129.965	38.4754	128.867	38.4754	117.939	38.4754	123.841	38.4754	126.963	38.4754	138.828	38.4754	129.193	38.4754	122.086	38.4754	136.04	38.4754	132.601	38.4754	143.639	38.4754	145.627	38.4754	153.814	38.4754	143.308	38.4754	138.667	38.4754	130.091	38.4754	131.807	38.4754	132.049	38.4754
	38.4897	99.8811	38.4897	108.96	38.4897	112.779	38.4897	122.448	38.4897	111.28	38.4897	130.301	38.4897	128.83	38.4897	127.126	38.4897	121.273	38.4897	119.788	38.4897	126.573	38.4897	142.988	38.4897	119.776	38.4897	119.998	38.4897	135.888	38.4897	134.009	38.4897	144	38.4897	146.301	38.4897	148.96	38.4897	141.156	38.4897	135.611	38.4897	129.618	38.4897	132.669	38.4897	134.207	38.4897
	38.5041	101.14	38.5041	105.005	38.5041	111.58	38.5041	121.378	38.5041	114.627	38.5041	126.709	38.5041	130.613	38.5041	125.811	38.5041	124.38	38.5041	113.814	38.5041	127.695	38.5041	143.683	38.5041	117.128	38.5041	118.49	38.5041	131.548	38.5041	132.254	38.5041	140.814	38.5041	148.995	38.5041	145.515	38.5041	140.177	38.5041	132.287	38.5041	130.221	38.5041	135.431	38.5041	136.019	38.5041
	38.5184	99.627	38.5184	104.378	38.5184	114.322	38.5184	120.909	38.5184	115.972	38.5184	122.939	38.5184	131.748	38.5184	127.042	38.5184	126.734	38.5184	116.305	38.5184	127.044	38.5184	138.664	38.5184	115.531	38.5184	118.52	38.5184	128.354	38.5184	132.965	38.5184	139.515	38.5184	146.483	38.5184	139.993	38.5184	141.541	38.5184	131.958	38.5184	132.191	38.5184	136.737	38.5184	135.473	38.5184
	38.5327	105.89	38.5327	103.324	38.5327	112.58	38.5327	118.228	38.5327	117.441	38.5327	123.469	38.5327	131.627	38.5327	128.862	38.5327	126.312	38.5327	118.727	38.5327	125.394	38.5327	136.114	38.5327	114.291	38.5327	118.434	38.5327	126.527	38.5327	135.587	38.5327	139.177	38.5327	145.149	38.5327	135.867	38.5327	140.55	38.5327	132.566	38.5327	135.345	38.5327	136.403	38.5327	138.34	38.5327
	38.547	111.434	38.547	101.079	38.547	110.681	38.547	120.007	38.547	117.329	38.547	121.517	38.547	128.403	38.547	126.772	38.547	129.767	38.547	121.091	38.547	125.835	38.547	127.832	38.547	118.972	38.547	118.823	38.547	125.902	38.547	132.869	38.547	141.45	38.547	145.086	38.547	133.755	38.547	140.909	38.547	137.205	38.547	140.07	38.547	138.636	38.547	138.534	38.547
	38.5613	112.774	38.5613	104.559	38.5613	111.69	38.5613	121.604	38.5613	112.436	38.5613	119.035	38.5613	126.289	38.5613	123.438	38.5613	131.508	38.5613	126.522	38.5613	125.177	38.5613	120.949	38.5613	117.012	38.5613	125.093	38.5613	122.646	38.5613	131.914	38.5613	139.79	38.5613	147.119	38.5613	136.732	38.5613	138.483	38.5613	139.34	38.5613	138.935	38.5613	135.445	38.5613	133.047	38.5613
	38.5757	111.473	38.5757	107.058	38.5757	113.044	38.5757	122.879	38.5757	108.907	38.5757	112.515	38.5757	126.347	38.5757	125.487	38.5757	128.881	38.5757	131.697	38.5757	124.921	38.5757	117.72	38.5757	119.441	38.5757	131.774	38.5757	123.2	38.5757	130.587	38.5757	141.786	38.5757	143.797	38.5757	135.916	38.5757	137.296	38.5757	140.14	38.5757	136.874	38.5757	135.494	38.5757	136.69	38.5757
	38.59	107.161	38.59	112.41	38.59	111.942	38.59	121.681	38.59	107.068	38.59	109.023	38.59	123.632	38.59	128.054	38.59	128.058	38.59	129.275	38.59	124.205	38.59	119.14	38.59	122.522	38.59	134.783	38.59	123.522	38.59	127.303	38.59	146.203	38.59	144.872	38.59	134.352	38.59	141.779	38.59	137.622	38.59	135.037	38.59	132.096	38.59	133.646	38.59
	38.6043	102.573	38.6043	112.634	38.6043	116.9	38.6043	121.322	38.6043	106.69	38.6043	114.019	38.6043	119.897	38.6043	122.324	38.6043	128.259	38.6043	129.883	38.6043	124.569	38.6043	121.387	38.6043	126.387	38.6043	137.41	38.6043	126.984	38.6043	128.333	38.6043	140.702	38.6043	139.888	38.6043	134.622	38.6043	140.226	38.6043	137.091	38.6043	135.851	38.6043	131.895	38.6043	130.462	38.6043
	38.6187	98.5874	38.6187	115.795	38.6187	116.193	38.6187	121.559	38.6187	108.357	38.6187	118.068	38.6187	114.413	38.6187	123.163	38.6187	125.746	38.6187	128.364	38.6187	120.853	38.6187	121.636	38.6187	126.965	38.6187	140.205	38.6187	129.921	38.6187	127.401	38.6187	141.622	38.6187	141.853	38.6187	140.977	38.6187	143.664	38.6187	133.865	38.6187	134.361	38.6187	126.592	38.6187	133.604	38.6187
	38.633	99.2284	38.633	116.249	38.633	118.154	38.633	124.282	38.633	105.082	38.633	118.998	38.633	111.839	38.633	120.699	38.633	129.895	38.633	128.587	38.633	118.872	38.633	124.858	38.633	127.956	38.633	139.347	38.633	129.527	38.633	131.077	38.633	142.496	38.633	144.27	38.633	140.11	38.633	142.296	38.633	126.093	38.633	130.089	38.633	126.291	38.633	132.615	38.633
	38.6473	97.6294	38.6473	115.037	38.6473	116.737	38.6473	126.315	38.6473	110.848	38.6473	121.338	38.6473	109.981	38.6473	119.415	38.6473	128.301	38.6473	127.587	38.6473	121.779	38.6473	128.918	38.6473	129.559	38.6473	134.326	38.6473	128.399	38.6473	131.317	38.6473	137.765	38.6473	142.89	38.6473	139.007	38.6473	139	38.6473	124.841	38.6473	127.42	38.6473	123.725	38.6473	129.865	38.6473
	38.6616	97.3287	38.6616	115.911	38.6616	116.322	38.6616	126.07	38.6616	115.336	38.6616	122.988	38.6616	109.154	38.6616	117.049	38.6616	127.023	38.6616	124.916	38.6616	121.59	38.6616	129.105	38.6616	123.005	38.6616	134.331	38.6616	129.534	38.6616	130.86	38.6616	132.69	38.6616	139.382	38.6616	136.923	38.6616	132.483	38.6616	123.079	38.6616	126.809	38.6616	120.005	38.6616	128.821	38.6616
	38.676	99.0256	38.676	114.711	38.676	112.66	38.676	123.075	38.676	123.541	38.676	125.476	38.676	110.037	38.676	114.121	38.676	126.203	38.676	121.786	38.676	124.268	38.676	130.387	38.676	122.793	38.676	131.354	38.676	130.189	38.676	132.235	38.676	130.96	38.676	138.916	38.676	133.739	38.676	132.946	38.676	126.226	38.676	126.445	38.676	122.117	38.676	130.434	38.676
	38.6903	99.1492	38.6903	109.238	38.6903	113.019	38.6903	123.762	38.6903	127.135	38.6903	122.688	38.6903	113.203	38.6903	110.972	38.6903	123.832	38.6903	123.646	38.6903	125.047	38.6903	124.674	38.6903	124.767	38.6903	130.986	38.6903	131.159	38.6903	127.937	38.6903	132.41	38.6903	136.009	38.6903	132.767	38.6903	131.131	38.6903	127.669	38.6903	127.9	38.6903	120.343	38.6903	126.904	38.6903
	38.7046	102.324	38.7046	109.333	38.7046	117.131	38.7046	121.2	38.7046	124.851	38.7046	121.079	38.7046	118.207	38.7046	112.273	38.7046	117.569	38.7046	124.716	38.7046	125.953	38.7046	121.531	38.7046	122.205	38.7046	133.049	38.7046	130.522	38.7046	131.256	38.7046	132.751	38.7046	136.841	38.7046	136.716	38.7046	125.949	38.7046	126.741	38.7046	125.238	38.7046	123.779	38.7046	120.385	38.7046
	38.7189	103.492	38.7189	109.016	38.7189	116.545	38.7189	116.387	38.7189	120.548	38.7189	119.578	38.7189	123.303	38.7189	111.261	38.7189	111.436	38.7189	124.075	38.7189	126.524	38.7189	121.354	38.7189	121.436	38.7189	135.035	38.7189	131.429	38.7189	130.04	38.7189	131.855	38.7189	134.879	38.7189	137.378	38.7189	128.333	38.7189	129.172	38.7189	128.692	38.7189	131.781	38.7189	124.226	38.7189
	38.7332	105.932	38.7332	113.9	38.7332	116.231	38.7332	110.79	38.7332	117.31	38.7332	116.739	38.7332	123.284	38.7332	114.275	38.7332	110.149	38.7332	118.054	38.7332	131.641	38.7332	126.021	38.7332	121.876	38.7332	132.189	38.7332	130.496	38.7332	128.373	38.7332	131.196	38.7332	134.462	38.7332	138.159	38.7332	132.406	38.7332	132.504	38.7332	131.054	38.7332	136.159	38.7332	122.786	38.7332
	38.7476	105.72	38.7476	115.263	38.7476	119.026	38.7476	109.072	38.7476	116.536	38.7476	119.583	38.7476	123.732	38.7476	114.112	38.7476	111.371	38.7476	116.753	38.7476	130.469	38.7476	128.755	38.7476	121.501	38.7476	132.557	38.7476	132.077	38.7476	129.697	38.7476	130.149	38.7476	136.002	38.7476	134.972	38.7476	133.133	38.7476	134.834	38.7476	132.601	38.7476	138.587	38.7476	124.273	38.7476
	38.7619	108.184	38.7619	117.772	38.7619	120.289	38.7619	105.207	38.7619	116.168	38.7619	120.615	38.7619	118.103	38.7619	116.872	38.7619	114.594	38.7619	112.723	38.7619	127.86	38.7619	127.86	38.7619	116.524	38.7619	129.59	38.7619	129.932	38.7619	132.133	38.7619	134.406	38.7619	141.499	38.7619	136.469	38.7619	139.543	38.7619	134.221	38.7619	134.242	38.7619	138.35	38.7619	128.494	38.7619
	38.7762	109.287	38.7762	113.751	38.7762	119.333	38.7762	104.594	38.7762	112.38	38.7762	121.072	38.7762	118.336	38.7762	115.49	38.7762	122.182	38.7762	121.555	38.7762	127.585	38.7762	125.958	38.7762	114.583	38.7762	124.695	38.7762	127.48	38.7762	138.629	38.7762	137.592	38.7762	145.163	38.7762	132.207	38.7762	137.522	38.7762	131.937	38.7762	131.077	38.7762	136.275	38.7762	132.329	38.7762
	38.7905	109.205	38.7905	115.9	38.7905	113.38	38.7905	108.133	38.7905	113.065	38.7905	124.061	38.7905	114.953	38.7905	116.443	38.7905	123.974	38.7905	127.958	38.7905	127.883	38.7905	127.03	38.7905	116.184	38.7905	119.093	38.7905	125.075	38.7905	143.042	38.7905	134.301	38.7905	140.177	38.7905	132.319	38.7905	134.944	38.7905	136.611	38.7905	131.734	38.7905	126.783	38.7905	134.368	38.7905
	38.8049	106.431	38.8049	119.883	38.8049	106.329	38.8049	110.832	38.8049	116.524	38.8049	122.135	38.8049	112.557	38.8049	115.483	38.8049	127.373	38.8049	126.235	38.8049	124.872	38.8049	126.231	38.8049	115.014	38.8049	119.056	38.8049	121.504	38.8049	144.667	38.8049	131.315	38.8049	138.047	38.8049	130	38.8049	134.107	38.8049	134.198	38.8049	130.154	38.8049	121.552	38.8049	137.746	38.8049
	38.8192	98.5408	38.8192	120.928	38.8192	103.869	38.8192	112.872	38.8192	117.436	38.8192	121.305	38.8192	110.653	38.8192	115.529	38.8192	129.287	38.8192	128.594	38.8192	120.499	38.8192	126.676	38.8192	122.496	38.8192	113.879	38.8192	121.207	38.8192	143.007	38.8192	133.62	38.8192	133.534	38.8192	130.625	38.8192	134.828	38.8192	130.38	38.8192	128.963	38.8192	121.636	38.8192	134.322	38.8192
	38.8335	95.6131	38.8335	118.676	38.8335	104.49	38.8335	120.002	38.8335	117.105	38.8335	116.9	38.8335	111.793	38.8335	115.322	38.8335	125.527	38.8335	131.907	38.8335	116.795	38.8335	125.541	38.8335	124.69	38.8335	114.909	38.8335	120.41	38.8335	140.732	38.8335	135.972	38.8335	133.224	38.8335	137.317	38.8335	131.76	38.8335	128.904	38.8335	127.991	38.8335	124.702	38.8335	130.21	38.8335
	38.8478	95.4592	38.8478	121.212	38.8478	104.65	38.8478	123.478	38.8478	118.727	38.8478	113.098	38.8478	116.24	38.8478	120.646	38.8478	124.902	38.8478	133.275	38.8478	112.333	38.8478	123.576	38.8478	122.851	38.8478	116.89	38.8478	119.767	38.8478	140.336	38.8478	136.641	38.8478	137.739	38.8478	139.375	38.8478	130.601	38.8478	129.27	38.8478	125.396	38.8478	126.769	38.8478	128.841	38.8478
	38.8622	95.6037	38.8622	122.797	38.8622	103.627	38.8622	121.448	38.8622	118.228	38.8622	109.604	38.8622	119.664	38.8622	122.552	38.8622	122.112	38.8622	133.576	38.8622	112.487	38.8622	123.995	38.8622	126.911	38.8622	121.977	38.8622	119.597	38.8622	131.485	38.8622	134.424	38.8622	134.531	38.8622	141.445	38.8622	131.597	38.8622	127.818	38.8622	125.636	38.8622	132.653	38.8622	127.73	38.8622
	38.8765	98.0606	38.8765	127.261	38.8765	105.455	38.8765	118.758	38.8765	118.825	38.8765	107.485	38.8765	118.636	38.8765	127.065	38.8765	122.138	38.8765	130.825	38.8765	113.881	38.8765	125.179	38.8765	129.28	38.8765	126.506	38.8765	121.317	38.8765	127.76	38.8765	137.767	38.8765	135.107	38.8765	142.333	38.8765	130.58	38.8765	124.504	38.8765	125.242	38.8765	134.552	38.8765	124.112	38.8765
	38.8908	98.7552	38.8908	124.965	38.8908	107.713	38.8908	117.753	38.8908	120.655	38.8908	107.72	38.8908	119.648	38.8908	128.089	38.8908	124.277	38.8908	129.543	38.8908	115.469	38.8908	121.737	38.8908	129.76	38.8908	127.711	38.8908	125.723	38.8908	125.552	38.8908	141.345	38.8908	138.599	38.8908	136.916	38.8908	131.678	38.8908	118.862	38.8908	125.149	38.8908	133.224	38.8908	120.075	38.8908
	38.9051	99.8834	38.9051	122.786	38.9051	113.026	38.9051	113.455	38.9051	120.11	38.9051	107.427	38.9051	119.592	38.9051	127.028	38.9051	127.168	38.9051	127.308	38.9051	118.923	38.9051	120.657	38.9051	129.343	38.9051	127.578	38.9051	126.984	38.9051	124.1	38.9051	139.587	38.9051	137.275	38.9051	138.168	38.9051	133.807	38.9051	117.366	38.9051	127.448	38.9051	132.646	38.9051	121.534	38.9051
	38.9194	101.55	38.9194	113.832	38.9194	118.019	38.9194	111.632	38.9194	119.282	38.9194	109.441	38.9194	120.937	38.9194	121.942	38.9194	124.634	38.9194	131.124	38.9194	123.058	38.9194	116.657	38.9194	128.543	38.9194	127.019	38.9194	126.448	38.9194	125.506	38.9194	137.513	38.9194	135.252	38.9194	136.641	38.9194	132.522	38.9194	116.401	38.9194	123.69	38.9194	129.214	38.9194	122.186	38.9194
	38.9338	101.438	38.9338	111.991	38.9338	117.058	38.9338	110.27	38.9338	113.138	38.9338	109.193	38.9338	118.361	38.9338	119.851	38.9338	125.214	38.9338	130.203	38.9338	125.737	38.9338	117.578	38.9338	132.753	38.9338	127.2	38.9338	127.231	38.9338	128.83	38.9338	132.846	38.9338	131.748	38.9338	137.956	38.9338	131.688	38.9338	116.597	38.9338	123.765	38.9338	126.643	38.9338	123.716	38.9338
	38.9481	102.816	38.9481	107.874	38.9481	116.042	38.9481	113.858	38.9481	108.692	38.9481	113.487	38.9481	116.27	38.9481	117.781	38.9481	127.695	38.9481	127.084	38.9481	122.562	38.9481	118.981	38.9481	131.639	38.9481	127.063	38.9481	126.298	38.9481	132.317	38.9481	126.431	38.9481	131.291	38.9481	135.138	38.9481	131.911	38.9481	113.366	38.9481	120.256	38.9481	127.62	38.9481	122.399	38.9481
	38.9624	103.27	38.9624	104.156	38.9624	117.832	38.9624	118.417	38.9624	104.231	38.9624	115.063	38.9624	119.235	38.9624	117.186	38.9624	125.284	38.9624	123.303	38.9624	120.191	38.9624	117.797	38.9624	128.545	38.9624	122.944	38.9624	125.224	38.9624	132.179	38.9624	124.352	38.9624	129.012	38.9624	135.121	38.9624	131.196	38.9624	113.224	38.9624	122.893	38.9624	128.135	38.9624	116.641	38.9624
	38.9768	102.751	38.9768	100.594	38.9768	117.462	38.9768	122.098	38.9768	103.837	38.9768	113.231	38.9768	122.618	38.9768	114.009	38.9768	121.24	38.9768	120.033	38.9768	119.462	38.9768	121.042	38.9768	124.967	38.9768	124.308	38.9768	124.914	38.9768	130.058	38.9768	126.021	38.9768	131.774	38.9768	135.979	38.9768	129.296	38.9768	117.601	38.9768	124.249	38.9768	128.019	38.9768	113.424	38.9768
	38.9911	104.387	38.9911	102.058	38.9911	115.944	38.9911	120.336	38.9911	106.301	38.9911	112.538	38.9911	125.601	38.9911	114.622	38.9911	122.991	38.9911	120.646	38.9911	117.135	38.9911	121.333	38.9911	122.364	38.9911	123.121	38.9911	121.121	38.9911	128.436	38.9911	124.725	38.9911	134.406	38.9911	134.235	38.9911	126.175	38.9911	121.375	38.9911	123.956	38.9911	129.105	38.9911	116.818	38.9911
	39.0054	107.417	39.0054	103.371	39.0054	116.739	39.0054	116.198	39.0054	103.308	39.0054	111.776	39.0054	123.41	39.0054	115.524	39.0054	123.765	39.0054	118.886	39.0054	118.375	39.0054	125	39.0054	123.979	39.0054	123.387	39.0054	121.012	39.0054	125.298	39.0054	126.669	39.0054	133.758	39.0054	135.27	39.0054	125.172	39.0054	120.352	39.0054	122.942	39.0054	129.998	39.0054	114.331	39.0054
	39.0197	109.063	39.0197	104.844	39.0197	114.974	39.0197	111.886	39.0197	103.466	39.0197	112.275	39.0197	119.415	39.0197	117.044	39.0197	122.653	39.0197	117.473	39.0197	120.296	39.0197	123.371	39.0197	121.951	39.0197	126.24	39.0197	121.496	39.0197	128.131	39.0197	129.531	39.0197	131.27	39.0197	131.287	39.0197	126.476	39.0197	121.758	39.0197	121.825	39.0197	126.361	39.0197	113.436	39.0197
	39.034	107.165	39.034	108.429	39.034	114.359	39.034	111.958	39.034	107.459	39.034	114.191	39.034	120.459	39.034	118.772	39.034	119.303	39.034	116.706	39.034	122.564	39.034	121.524	39.034	120.841	39.034	123.51	39.034	122.1	39.034	124.949	39.034	135.105	39.034	128.65	39.034	128.942	39.034	127.97	39.034	122.72	39.034	117.629	39.034	126.161	39.034	114.228	39.034
	39.0484	104.224	39.0484	111.047	39.0484	114.501	39.0484	111.688	39.0484	110.902	39.0484	114.445	39.0484	119.779	39.0484	118.499	39.0484	113.392	39.0484	117.683	39.0484	123.345	39.0484	120.571	39.0484	124.382	39.0484	123.016	39.0484	118.697	39.0484	122.389	39.0484	132.317	39.0484	124.835	39.0484	132.622	39.0484	123.207	39.0484	124.177	39.0484	119.841	39.0484	121.562	39.0484	117.613	39.0484
	39.0627	102.541	39.0627	108.531	39.0627	111.958	39.0627	110.142	39.0627	111.909	39.0627	115.55	39.0627	117.35	39.0627	119.555	39.0627	108.469	39.0627	116.061	39.0627	124.9	39.0627	120.487	39.0627	125.359	39.0627	120.622	39.0627	117.993	39.0627	126.203	39.0627	134.186	39.0627	126.04	39.0627	130.42	39.0627	124.762	39.0627	122.944	39.0627	117.154	39.0627	123.636	39.0627	121.555	39.0627
	39.077	100.119	39.077	108.795	39.077	109.958	39.077	106.207	39.077	111.238	39.077	117.252	39.077	117.573	39.077	122.357	39.077	109.758	39.077	115.287	39.077	127.161	39.077	120.005	39.077	122.606	39.077	117.138	39.077	117.359	39.077	128.674	39.077	133.249	39.077	129.291	39.077	135.159	39.077	124.438	39.077	120.709	39.077	121.254	39.077	124.357	39.077	125.259	39.077
	39.0913	102.317	39.0913	108.674	39.0913	106.767	39.0913	105.496	39.0913	112.97	39.0913	122.534	39.0913	117.394	39.0913	121.993	39.0913	111.047	39.0913	115.974	39.0913	124.774	39.0913	119.333	39.0913	116.324	39.0913	118.303	39.0913	119.245	39.0913	131.382	39.0913	127.117	39.0913	131.988	39.0913	136.2	39.0913	124.273	39.0913	121.035	39.0913	121.242	39.0913	123.653	39.0913	126.312	39.0913
	39.1057	100.615	39.1057	108.559	39.1057	106.918	39.1057	103.275	39.1057	113.152	39.1057	121.783	39.1057	116.825	39.1057	122.457	39.1057	112.944	39.1057	114.035	39.1057	125.354	39.1057	115.825	39.1057	116.504	39.1057	118.897	39.1057	118.009	39.1057	130.662	39.1057	126.893	39.1057	130.364	39.1057	137.047	39.1057	124.389	39.1057	122.501	39.1057	124.86	39.1057	121.303	39.1057	122.604	39.1057
	39.12	100.893	39.12	109.343	39.12	108.308	39.12	101.408	39.12	116.135	39.12	122.012	39.12	117.117	39.12	123.002	39.12	116.688	39.12	113.296	39.12	122.907	39.12	120.571	39.12	117.324	39.12	120.504	39.12	119.434	39.12	127.807	39.12	127.769	39.12	127.599	39.12	134.62	39.12	120.907	39.12	121.044	39.12	123.156	39.12	117.242	39.12	119.152	39.12
	39.1343	102.55	39.1343	109.527	39.1343	108.97	39.1343	100.779	39.1343	118.676	39.1343	122.464	39.1343	116.312	39.1343	122.287	39.1343	120.34	39.1343	115.494	39.1343	119.35	39.1343	121.517	39.1343	117.825	39.1343	122.079	39.1343	120.524	39.1343	126.473	39.1343	123.942	39.1343	128.483	39.1343	135.788	39.1343	119.867	39.1343	118.748	39.1343	124.821	39.1343	116.082	39.1343	120.739	39.1343
	39.1486	101.434	39.1486	108.727	39.1486	109.457	39.1486	100.228	39.1486	118.625	39.1486	121.373	39.1486	115.879	39.1486	124.562	39.1486	122.317	39.1486	115.014	39.1486	115.622	39.1486	123.58	39.1486	117.851	39.1486	124.501	39.1486	119.846	39.1486	125.874	39.1486	122.713	39.1486	131.359	39.1486	132.005	39.1486	121.096	39.1486	113.692	39.1486	123.779	39.1486	111.786	39.1486	115.459	39.1486
	39.163	100.949	39.163	112.268	39.163	107.538	39.163	101.338	39.163	119.14	39.163	117.911	39.163	117.207	39.163	119.965	39.163	121.161	39.163	116.42	39.163	112.152	39.163	120.653	39.163	114.161	39.163	128.972	39.163	122.662	39.163	123.967	39.163	117.751	39.163	125.907	39.163	124.049	39.163	119.907	39.163	114.259	39.163	122.14	39.163	111.329	39.163	116.138	39.163
	39.1773	98.3986	39.1773	115.865	39.1773	106.872	39.1773	110.21	39.1773	120.942	39.1773	120.562	39.1773	119.911	39.1773	114.394	39.1773	119.786	39.1773	116.825	39.1773	113.207	39.1773	120.932	39.1773	117.084	39.1773	128.117	39.1773	124.711	39.1773	118.611	39.1773	119.282	39.1773	123.38	39.1773	123.879	39.1773	117.396	39.1773	111.674	39.1773	120.289	39.1773	114.699	39.1773	117.904	39.1773
	39.1916	98.5734	39.1916	117.044	39.1916	110.739	39.1916	114.55	39.1916	120.986	39.1916	117.159	39.1916	119.979	39.1916	114.48	39.1916	116.03	39.1916	120.991	39.1916	113.979	39.1916	121.049	39.1916	120.075	39.1916	127.73	39.1916	123.338	39.1916	117.688	39.1916	121.026	39.1916	123.804	39.1916	125.566	39.1916	115.049	39.1916	109.448	39.1916	125.483	39.1916	114.31	39.1916	117.452	39.1916
	39.2059	99.5082	39.2059	111.942	39.2059	110.981	39.2059	117.228	39.2059	118.9	39.2059	115.077	39.2059	119.716	39.2059	113.655	39.2059	113.047	39.2059	119.34	39.2059	116.273	39.2059	122.242	39.2059	120.823	39.2059	123.245	39.2059	123.294	39.2059	118.042	39.2059	121.385	39.2059	126.035	39.2059	121.254	39.2059	119.564	39.2059	112.387	39.2059	128.83	39.2059	120.538	39.2059	119.993	39.2059
	39.2203	97.2378	39.2203	106.89	39.2203	115.779	39.2203	118.401	39.2203	119.1	39.2203	114.958	39.2203	121	39.2203	116.688	39.2203	110.131	39.2203	116.091	39.2203	121.564	39.2203	122.559	39.2203	115.165	39.2203	118.723	39.2203	122.646	39.2203	114.126	39.2203	125.214	39.2203	126.59	39.2203	124.159	39.2203	118.737	39.2203	114.683	39.2203	127.893	39.2203	122.1	39.2203	119.203	39.2203
	39.2346	100.741	39.2346	106.138	39.2346	113.935	39.2346	118.865	39.2346	115.946	39.2346	114.427	39.2346	121.58	39.2346	113.438	39.2346	105.252	39.2346	116.543	39.2346	122.357	39.2346	121.592	39.2346	111.394	39.2346	120.086	39.2346	123.42	39.2346	117.207	39.2346	130.552	39.2346	123.571	39.2346	125.172	39.2346	119.298	39.2346	116.026	39.2346	124.534	39.2346	120.408	39.2346	117.881	39.2346
	39.2489	98.958	39.2489	105	39.2489	117.55	39.2489	117.177	39.2489	110.97	39.2489	111.814	39.2489	116.737	39.2489	115.242	39.2489	107.51	39.2489	114.028	39.2489	123.706	39.2489	121.723	39.2489	113.294	39.2489	114.594	39.2489	119.552	39.2489	114.506	39.2489	135.145	39.2489	119.883	39.2489	125.212	39.2489	119.781	39.2489	117.807	39.2489	125.597	39.2489	121.207	39.2489	113.678	39.2489
	39.2632	100.73	39.2632	103.562	39.2632	120.343	39.2632	116.068	39.2632	111.014	39.2632	116.788	39.2632	113.907	39.2632	120.305	39.2632	108.058	39.2632	111.702	39.2632	123.131	39.2632	125.333	39.2632	110.303	39.2632	111.333	39.2632	119.103	39.2632	115.517	39.2632	136.469	39.2632	118.734	39.2632	119.608	39.2632	117.986	39.2632	120.594	39.2632	119.002	39.2632	116.159	39.2632	110.853	39.2632
	39.2775	99.8368	39.2775	102.496	39.2775	120.739	39.2775	115.942	39.2775	110.867	39.2775	119.417	39.2775	111.03	39.2775	122.587	39.2775	113.005	39.2775	112.445	39.2775	120.165	39.2775	121.972	39.2775	110.427	39.2775	112.2	39.2775	119.443	39.2775	116.186	39.2775	135.175	39.2775	121.382	39.2775	119.191	39.2775	118.009	39.2775	121.893	39.2775	118.746	39.2775	110.513	39.2775	111	39.2775
	39.2919	100.51	39.2919	101.522	39.2919	118.424	39.2919	113.643	39.2919	113.238	39.2919	118.793	39.2919	109.811	39.2919	124.49	39.2919	114.431	39.2919	108.741	39.2919	117.322	39.2919	120.207	39.2919	107.795	39.2919	113.114	39.2919	115.837	39.2919	118.807	39.2919	132.517	39.2919	125.531	39.2919	119.037	39.2919	118.958	39.2919	115.655	39.2919	116.904	39.2919	108.562	39.2919	107.457	39.2919
	39.3062	101.699	39.3062	107.895	39.3062	119.068	39.3062	114.459	39.3062	112.914	39.3062	118.888	39.3062	110.245	39.3062	121.937	39.3062	117.382	39.3062	109.49	39.3062	115.016	39.3062	118.117	39.3062	105.897	39.3062	115.179	39.3062	118.231	39.3062	118.555	39.3062	123.179	39.3062	124.359	39.3062	116.571	39.3062	115.832	39.3062	114.473	39.3062	115.473	39.3062	107.14	39.3062	107.741	39.3062
	39.3205	103.338	39.3205	113.848	39.3205	115.1	39.3205	116.252	39.3205	114.869	39.3205	122.804	39.3205	110.685	39.3205	119.683	39.3205	122.191	39.3205	108.159	39.3205	116.354	39.3205	116.741	39.3205	111.45	39.3205	117.662	39.3205	120.401	39.3205	118.27	39.3205	119.527	39.3205	125.853	39.3205	116.079	39.3205	118.72	39.3205	113.66	39.3205	115.431	39.3205	108.422	39.3205	107.974	39.3205
	39.3349	106.117	39.3349	118.487	39.3349	117.967	39.3349	113.403	39.3349	118.965	39.3349	120.991	39.3349	111.984	39.3349	123.343	39.3349	123.674	39.3349	113.24	39.3349	114.296	39.3349	116.949	39.3349	114.939	39.3349	119.394	39.3349	121.86	39.3349	120.277	39.3349	116.245	39.3349	128.163	39.3349	116.112	39.3349	121.24	39.3349	116.886	39.3349	115.66	39.3349	108.524	39.3349	112.228	39.3349
	39.3492	108.273	39.3492	116.005	39.3492	115.916	39.3492	113.156	39.3492	121.62	39.3492	119.851	39.3492	111.051	39.3492	119.732	39.3492	123.275	39.3492	117.424	39.3492	113.063	39.3492	115.667	39.3492	115.459	39.3492	121.963	39.3492	124.105	39.3492	122.07	39.3492	108.077	39.3492	127.324	39.3492	113.998	39.3492	118.802	39.3492	119.147	39.3492	115.72	39.3492	112.51	39.3492	115.55	39.3492
	39.3635	107.65	39.3635	114.336	39.3635	116.138	39.3635	111.051	39.3635	122.28	39.3635	120.385	39.3635	114.266	39.3635	119.594	39.3635	121.886	39.3635	118.023	39.3635	111.583	39.3635	114.844	39.3635	117.473	39.3635	125.387	39.3635	126.394	39.3635	122.452	39.3635	111.298	39.3635	121.452	39.3635	114.841	39.3635	116.138	39.3635	118.816	39.3635	115.165	39.3635	114.177	39.3635	118.751	39.3635
	39.3778	110.972	39.3778	115.984	39.3778	110.772	39.3778	115.888	39.3778	120.583	39.3778	120.704	39.3778	115.58	39.3778	118.921	39.3778	118.888	39.3778	121.079	39.3778	109.695	39.3778	113.478	39.3778	122.217	39.3778	126.636	39.3778	128.62	39.3778	127.175	39.3778	114.786	39.3778	115.114	39.3778	116.883	39.3778	114.35	39.3778	117.469	39.3778	117.445	39.3778	112.739	39.3778	119.361	39.3778
	39.3921	109.198	39.3921	112.629	39.3921	113.38	39.3921	113.235	39.3921	114.552	39.3921	120.012	39.3921	117.263	39.3921	120.571	39.3921	116.967	39.3921	120.608	39.3921	112.627	39.3921	115.329	39.3921	125.371	39.3921	123.126	39.3921	127.317	39.3921	123.513	39.3921	114.007	39.3921	116.35	39.3921	116.851	39.3921	117.737	39.3921	120.231	39.3921	116.249	39.3921	116.333	39.3921	118.354	39.3921
	39.4065	107.576	39.4065	109.946	39.4065	112.21	39.4065	114.501	39.4065	111.904	39.4065	124.793	39.4065	114.732	39.4065	124.517	39.4065	114.755	39.4065	115.674	39.4065	115.522	39.4065	118.618	39.4065	123.58	39.4065	121.252	39.4065	129.713	39.4065	124.226	39.4065	115.786	39.4065	116.079	39.4065	117.732	39.4065	115.462	39.4065	123.191	39.4065	116.737	39.4065	117.669	39.4065	118.772	39.4065
	39.4208	107.953	39.4208	109.27	39.4208	107.979	39.4208	115.082	39.4208	110.89	39.4208	124.632	39.4208	117.886	39.4208	126.434	39.4208	113.466	39.4208	114.457	39.4208	115.231	39.4208	117.28	39.4208	122.841	39.4208	124.424	39.4208	129.783	39.4208	123.28	39.4208	118.683	39.4208	119.45	39.4208	122.986	39.4208	114.515	39.4208	123.352	39.4208	119.667	39.4208	116.452	39.4208	120.357	39.4208
	39.4351	106.711	39.4351	106.851	39.4351	107.301	39.4351	118.231	39.4351	111.263	39.4351	122.205	39.4351	117.55	39.4351	130.205	39.4351	107.452	39.4351	110.909	39.4351	117.061	39.4351	117.639	39.4351	121.193	39.4351	124.462	39.4351	127.872	39.4351	122.629	39.4351	120.492	39.4351	122.161	39.4351	127.128	39.4351	120.988	39.4351	115.569	39.4351	120.802	39.4351	117.17	39.4351	119.925	39.4351
	39.4494	104.977	39.4494	107.014	39.4494	107.415	39.4494	120.879	39.4494	112.727	39.4494	119.289	39.4494	117.918	39.4494	132.865	39.4494	107.515	39.4494	109.613	39.4494	116.48	39.4494	119.895	39.4494	119.944	39.4494	125.571	39.4494	126.086	39.4494	117.559	39.4494	120.191	39.4494	125.608	39.4494	127.121	39.4494	123.653	39.4494	115.599	39.4494	125.291	39.4494	116.154	39.4494	115.965	39.4494
	39.4638	103.219	39.4638	108.767	39.4638	103.998	39.4638	123.182	39.4638	114.855	39.4638	117.611	39.4638	117.977	39.4638	131.869	39.4638	108.559	39.4638	110.886	39.4638	113.566	39.4638	118.096	39.4638	122.177	39.4638	123.31	39.4638	127.848	39.4638	113.949	39.4638	119.054	39.4638	128.848	39.4638	126.247	39.4638	129.657	39.4638	117.739	39.4638	125.599	39.4638	117.622	39.4638	117.266	39.4638
	39.4781	100.974	39.4781	109.457	39.4781	104.559	39.4781	122.002	39.4781	121.037	39.4781	116.741	39.4781	118.049	39.4781	134.159	39.4781	111.692	39.4781	117.534	39.4781	115.751	39.4781	117.828	39.4781	123.886	39.4781	121.671	39.4781	126.932	39.4781	120.231	39.4781	121.31	39.4781	131.145	39.4781	128.179	39.4781	132.431	39.4781	123.152	39.4781	124.294	39.4781	119.69	39.4781	117.918	39.4781
	39.4924	99.0909	39.4924	109.569	39.4924	106.089	39.4924	122.464	39.4924	123.841	39.4924	116.427	39.4924	118.107	39.4924	130.382	39.4924	114.545	39.4924	125.744	39.4924	120.415	39.4924	117.599	39.4924	124.811	39.4924	122.326	39.4924	126.909	39.4924	124.564	39.4924	121.769	39.4924	130.51	39.4924	130.238	39.4924	131.753	39.4924	121.277	39.4924	123.305	39.4924	121.664	39.4924	117.371	39.4924
	39.5067	98.7203	39.5067	111.371	39.5067	109.58	39.5067	118.786	39.5067	123.911	39.5067	117.128	39.5067	121.189	39.5067	130.611	39.5067	122.394	39.5067	129.9	39.5067	121.524	39.5067	119.517	39.5067	131.359	39.5067	121.788	39.5067	126.977	39.5067	129.002	39.5067	125.594	39.5067	128.765	39.5067	129.839	39.5067	133.678	39.5067	124.277	39.5067	125.594	39.5067	124.918	39.5067	119.135	39.5067
	39.5211	100.163	39.5211	108.268	39.5211	113.527	39.5211	120.606	39.5211	124.632	39.5211	116.923	39.5211	121.205	39.5211	128.138	39.5211	128.089	39.5211	129.739	39.5211	128.874	39.5211	118.783	39.5211	141.483	39.5211	122.156	39.5211	127.513	39.5211	132.065	39.5211	131.862	39.5211	129.559	39.5211	129.289	39.5211	132.408	39.5211	124.902	39.5211	123.128	39.5211	125.352	39.5211	121.179	39.5211
	39.5354	99.3054	39.5354	106.606	39.5354	116.198	39.5354	116.501	39.5354	122.305	39.5354	118.632	39.5354	121.814	39.5354	128.534	39.5354	128.697	39.5354	130.879	39.5354	133.438	39.5354	125.366	39.5354	143.058	39.5354	120.939	39.5354	127.569	39.5354	134.235	39.5354	131.487	39.5354	137.445	39.5354	130.669	39.5354	134.361	39.5354	127.531	39.5354	119.31	39.5354	125.559	39.5354	122.69	39.5354
	39.5497	100.31	39.5497	108.121	39.5497	113.755	39.5497	114.888	39.5497	120.49	39.5497	120.991	39.5497	123.047	39.5497	127.804	39.5497	131.923	39.5497	128.727	39.5497	135.294	39.5497	128.678	39.5497	141.881	39.5497	119.972	39.5497	130.622	39.5497	136.562	39.5497	135.408	39.5497	139.998	39.5497	131.007	39.5497	128.814	39.5497	132.455	39.5497	118.552	39.5497	124.779	39.5497	124.51	39.5497
	39.564	102.977	39.564	107.9	39.564	109.082	39.564	112.876	39.564	121.126	39.564	123.862	39.564	127.911	39.564	126.147	39.564	131.788	39.564	129.273	39.564	137.298	39.564	127.564	39.564	139	39.564	128.037	39.564	131.394	39.564	138.065	39.564	135.587	39.564	145.867	39.564	132.517	39.564	129.333	39.564	133.198	39.564	117.224	39.564	122.569	39.564	127.646	39.564
	39.5784	102.541	39.5784	104.427	39.5784	111.937	39.5784	113.939	39.5784	117.832	39.5784	124.858	39.5784	128.562	39.5784	128.96	39.5784	133.958	39.5784	130.755	39.5784	138.07	39.5784	131.986	39.5784	139.301	39.5784	131.466	39.5784	132.755	39.5784	138.946	39.5784	136.28	39.5784	146.27	39.5784	132.499	39.5784	131.897	39.5784	132.305	39.5784	118.599	39.5784	122.217	39.5784	130.287	39.5784
	39.5927	101.156	39.5927	101.438	39.5927	110.97	39.5927	112.699	39.5927	118.867	39.5927	126.939	39.5927	135.154	39.5927	130.634	39.5927	133.207	39.5927	129.552	39.5927	140.986	39.5927	135.121	39.5927	137.466	39.5927	133.133	39.5927	136.133	39.5927	132.855	39.5927	139.879	39.5927	150.606	39.5927	140.107	39.5927	128.753	39.5927	138.851	39.5927	122.517	39.5927	121.639	39.5927	133.221	39.5927
	39.607	100.802	39.607	102.732	39.607	107.149	39.607	114.695	39.607	117.604	39.607	125.811	39.607	138.851	39.607	131.047	39.607	132.939	39.607	135.58	39.607	138.224	39.607	134.019	39.607	138.727	39.607	136.417	39.607	139.601	39.607	132.604	39.607	142.946	39.607	151.51	39.607	142.965	39.607	129.506	39.607	144.124	39.607	123.937	39.607	125.403	39.607	137.83	39.607
	39.6213	98.4918	39.6213	99.2168	39.6213	107.55	39.6213	115.604	39.6213	122.159	39.6213	128.713	39.6213	142.324	39.6213	136.615	39.6213	134.161	39.6213	137.147	39.6213	145.58	39.6213	134.058	39.6213	139.783	39.6213	137.718	39.6213	140.716	39.6213	139.986	39.6213	146.695	39.6213	151.52	39.6213	148.019	39.6213	133.324	39.6213	149.413	39.6213	128.124	39.6213	131.319	39.6213	141.517	39.6213
	39.6356	96.1562	39.6356	100.424	39.6356	108.928	39.6356	115.352	39.6356	121.744	39.6356	131.485	39.6356	151.893	39.6356	141.911	39.6356	138.48	39.6356	140.706	39.6356	151.24	39.6356	140.622	39.6356	145.562	39.6356	138.247	39.6356	144.438	39.6356	143.226	39.6356	150.522	39.6356	151.557	39.6356	149.343	39.6356	142.198	39.6356	152.786	39.6356	133.79	39.6356	136.632	39.6356	144.613	39.6356
	39.65	97.5524	39.65	103.424	39.65	107.639	39.65	116.515	39.65	127.501	39.65	128.352	39.65	157.117	39.65	149.865	39.65	142.981	39.65	146.527	39.65	151.73	39.65	144.112	39.65	152.378	39.65	143.562	39.65	148.746	39.65	151.993	39.65	155.618	39.65	156.897	39.65	150.8	39.65	149.27	39.65	163.636	39.65	146.399	39.65	144.443	39.65	146.305	39.65
	39.6643	96.3566	39.6643	102.044	39.6643	109.284	39.6643	116.844	39.6643	128.664	39.6643	127.807	39.6643	157.196	39.6643	154.145	39.6643	148.385	39.6643	149.907	39.6643	159.923	39.6643	149.688	39.6643	159.86	39.6643	150.59	39.6643	152.061	39.6643	159.079	39.6643	162.063	39.6643	158.042	39.6643	155.504	39.6643	158.86	39.6643	169.079	39.6643	162.182	39.6643	147.774	39.6643	151.504	39.6643
	39.6786	95.1585	39.6786	107.73	39.6786	106.769	39.6786	119.984	39.6786	130.45	39.6786	129.555	39.6786	158.55	39.6786	158.89	39.6786	151.541	39.6786	157.392	39.6786	162.65	39.6786	161.811	39.6786	159.802	39.6786	155.573	39.6786	158.221	39.6786	164.727	39.6786	162.678	39.6786	165.322	39.6786	158.967	39.6786	166.499	39.6786	175.105	39.6786	172.942	39.6786	152.758	39.6786	156.205	39.6786
	39.693	97.5431	39.693	111.506	39.693	106.69	39.693	117.797	39.693	128.303	39.693	130.105	39.693	160.159	39.693	159.226	39.693	155.212	39.693	160.508	39.693	166.131	39.693	165.66	39.693	164.277	39.693	162.846	39.693	163.867	39.693	168.042	39.693	171.793	39.693	168.732	39.693	160.73	39.693	170.193	39.693	179.65	39.693	177.517	39.693	155.629	39.693	154.886	39.693
	39.7073	97.5897	39.7073	114.077	39.7073	109.221	39.7073	121.513	39.7073	133.361	39.7073	137.354	39.7073	159.396	39.7073	164.555	39.7073	158.27	39.7073	163.247	39.7073	169.054	39.7073	166.184	39.7073	165.632	39.7073	172.615	39.7073	165.876	39.7073	173.939	39.7073	176.298	39.7073	175.252	39.7073	164.725	39.7073	178.648	39.7073	180.207	39.7073	182.207	39.7073	159.51	39.7073	161.949	39.7073
	39.7216	97.0793	39.7216	111.972	39.7216	113.436	39.7216	119.184	39.7216	130.783	39.7216	144.242	39.7216	155.41	39.7216	168.301	39.7216	160.107	39.7216	169.121	39.7216	168.793	39.7216	172.548	39.7216	171.765	39.7216	174.396	39.7216	171.786	39.7216	174.284	39.7216	179.38	39.7216	176.182	39.7216	173.543	39.7216	182.11	39.7216	181.972	39.7216	187.853	39.7216	159.613	39.7216	166.508	39.7216
	39.7359	97.8601	39.7359	111.403	39.7359	113.012	39.7359	119.608	39.7359	131.235	39.7359	146.858	39.7359	155.305	39.7359	170.119	39.7359	160.019	39.7359	167.625	39.7359	170.841	39.7359	173.865	39.7359	171.28	39.7359	177.098	39.7359	176.66	39.7359	168.557	39.7359	184.55	39.7359	181.793	39.7359	181.193	39.7359	180.576	39.7359	184.767	39.7359	185.734	39.7359	163.552	39.7359	172.744	39.7359
	39.7502	97.8578	39.7502	111.758	39.7502	108.639	39.7502	121.876	39.7502	131.998	39.7502	149.247	39.7502	151.844	39.7502	166.263	39.7502	162.058	39.7502	174.035	39.7502	167.371	39.7502	173.161	39.7502	173.436	39.7502	179.403	39.7502	179.084	39.7502	168.783	39.7502	189.667	39.7502	183.044	39.7502	188.224	39.7502	179.131	39.7502	184.205	39.7502	182.981	39.7502	166.8	39.7502	175.527	39.7502
	39.7646	96.5897	39.7646	110.079	39.7646	113.702	39.7646	122.03	39.7646	135.69	39.7646	155.086	39.7646	149.636	39.7646	166.949	39.7646	161.848	39.7646	169.266	39.7646	169.681	39.7646	172.319	39.7646	173.247	39.7646	174.748	39.7646	179.228	39.7646	170.326	39.7646	191.305	39.7646	181.925	39.7646	193.867	39.7646	180.895	39.7646	180.65	39.7646	175.76	39.7646	169.289	39.7646	176.914	39.7646
	39.7789	97.1539	39.7789	111.681	39.7789	112.368	39.7789	119.753	39.7789	134.897	39.7789	155.793	39.7789	152.592	39.7789	167.385	39.7789	165.746	39.7789	167.627	39.7789	161.727	39.7789	173.385	39.7789	172.888	39.7789	169.925	39.7789	179.515	39.7789	172.83	39.7789	195.862	39.7789	183.124	39.7789	191.695	39.7789	185.058	39.7789	178.739	39.7789	173.049	39.7789	171.1	39.7789	172.159	39.7789
	39.7932	99.3123	39.7932	111.422	39.7932	109.986	39.7932	121.832	39.7932	132.613	39.7932	147.662	39.7932	146.692	39.7932	164.331	39.7932	161.678	39.7932	167.998	39.7932	156.986	39.7932	172.865	39.7932	174.308	39.7932	169.974	39.7932	177.075	39.7932	179.984	39.7932	195.135	39.7932	180.035	39.7932	196.469	39.7932	182.93	39.7932	179.375	39.7932	173.841	39.7932	169.65	39.7932	166.592	39.7932
	39.8075	98.4103	39.8075	110.807	39.8075	110.862	39.8075	119.776	39.8075	128.441	39.8075	145.126	39.8075	146.117	39.8075	165.438	39.8075	162.375	39.8075	168.35	39.8075	157.699	39.8075	175.389	39.8075	174.044	39.8075	170.601	39.8075	176.028	39.8075	182.105	39.8075	190.135	39.8075	174.779	39.8075	195.119	39.8075	180.632	39.8075	177.133	39.8075	175.203	39.8075	166.718	39.8075	162.837	39.8075
	39.8219	99.9137	39.8219	109.967	39.8219	110.226	39.8219	120.42	39.8219	126.557	39.8219	139.83	39.8219	148.751	39.8219	159.746	39.8219	158.767	39.8219	165.841	39.8219	153.811	39.8219	172.737	39.8219	171.154	39.8219	171.751	39.8219	175.07	39.8219	176.427	39.8219	183.618	39.8219	174.981	39.8219	188.163	39.8219	176.082	39.8219	173.681	39.8219	171.76	39.8219	165.699	39.8219	161.387	39.8219
	39.8362	101.34	39.8362	109.35	39.8362	111.648	39.8362	119.422	39.8362	118.921	39.8362	137.117	39.8362	147.872	39.8362	154.48	39.8362	158.131	39.8362	161.28	39.8362	151.11	39.8362	165.366	39.8362	167.937	39.8362	171.124	39.8362	174.373	39.8362	173.1	39.8362	179.235	39.8362	170.988	39.8362	181.212	39.8362	169.438	39.8362	169.604	39.8362	165.478	39.8362	161.951	39.8362	156.179	39.8362
	39.8505	97.8765	39.8505	107.189	39.8505	113.557	39.8505	120.951	39.8505	124.464	39.8505	136.207	39.8505	148.121	39.8505	155.268	39.8505	154.538	39.8505	155.578	39.8505	151.296	39.8505	160.186	39.8505	161.403	39.8505	165.902	39.8505	171.149	39.8505	170.259	39.8505	174.41	39.8505	172.126	39.8505	173.772	39.8505	164.592	39.8505	165.221	39.8505	157.517	39.8505	158.681	39.8505	157.753	39.8505
	39.8648	95.704	39.8648	100.441	39.8648	115.023	39.8648	119.168	39.8648	120.662	39.8648	134.082	39.8648	142.198	39.8648	152.629	39.8648	151.396	39.8648	151.543	39.8648	151.608	39.8648	155.562	39.8648	156.254	39.8648	160.259	39.8648	168.688	39.8648	161.515	39.8648	161.431	39.8648	167.704	39.8648	162.496	39.8648	156.478	39.8648	160.548	39.8648	155.58	39.8648	154.527	39.8648	155.452	39.8648
	39.8792	95.718	39.8792	101.744	39.8792	113.133	39.8792	121.217	39.8792	120.026	39.8792	133.179	39.8792	139.93	39.8792	149.615	39.8792	150.713	39.8792	147.911	39.8792	153.648	39.8792	152.944	39.8792	144.58	39.8792	156.096	39.8792	160.711	39.8792	156.776	39.8792	154.587	39.8792	167.755	39.8792	153.166	39.8792	146.061	39.8792	154.184	39.8792	146.683	39.8792	147.816	39.8792	154.436	39.8792
	39.8935	92.0932	39.8935	104.946	39.8935	109.592	39.8935	120.464	39.8935	123.424	39.8935	135.317	39.8935	137.991	39.8935	146.2	39.8935	148.235	39.8935	147.217	39.8935	151.312	39.8935	147.333	39.8935	139.946	39.8935	149.35	39.8935	152.005	39.8935	154.235	39.8935	149.974	39.8935	165.783	39.8935	148.254	39.8935	138.42	39.8935	149.359	39.8935	139.277	39.8935	142.599	39.8935	151.634	39.8935
	39.9078	93.5967	39.9078	107.988	39.9078	114.086	39.9078	118.662	39.9078	123.317	39.9078	134.97	39.9078	132.177	39.9078	140.121	39.9078	141.424	39.9078	139.131	39.9078	150.59	39.9078	139.653	39.9078	133.66	39.9078	145.063	39.9078	141.019	39.9078	151.476	39.9078	147.662	39.9078	162.026	39.9078	142.072	39.9078	136.063	39.9078	141.27	39.9078	131.552	39.9078	138.853	39.9078	149.396	39.9078
	39.9221	93.7622	39.9221	106.399	39.9221	112.925	39.9221	115.098	39.9221	122.219	39.9221	132.907	39.9221	129.415	39.9221	138.809	39.9221	139.459	39.9221	133.326	39.9221	141.832	39.9221	136.242	39.9221	130.396	39.9221	135.266	39.9221	130.695	39.9221	147.252	39.9221	150.077	39.9221	154.895	39.9221	138.389	39.9221	133.981	39.9221	133.8	39.9221	127.8	39.9221	133.741	39.9221	140.541	39.9221
	39.9365	99.5874	39.9365	107.329	39.9365	115.431	39.9365	113.923	39.9365	116.058	39.9365	129.303	39.9365	121.077	39.9365	134.221	39.9365	131.072	39.9365	131.233	39.9365	139.986	39.9365	134.657	39.9365	130.648	39.9365	131.72	39.9365	125.298	39.9365	146.914	39.9365	144.664	39.9365	148.676	39.9365	141.338	39.9365	134.828	39.9365	128.788	39.9365	124.205	39.9365	125.732	39.9365	132.718	39.9365
	39.9508	102.259	39.9508	110.821	39.9508	115.671	39.9508	112.14	39.9508	115.389	39.9508	125.737	39.9508	120.422	39.9508	137.839	39.9508	127.937	39.9508	131.063	39.9508	135.322	39.9508	134.634	39.9508	131.07	39.9508	129.58	39.9508	123.781	39.9508	140.378	39.9508	139.573	39.9508	142.566	39.9508	138.562	39.9508	132.224	39.9508	124.536	39.9508	122.252	39.9508	121.473	39.9508	129.606	39.9508
	39.9651	105.214	39.9651	110.007	39.9651	112.163	39.9651	110.214	39.9651	110.126	39.9651	122.963	39.9651	121.266	39.9651	131.706	39.9651	125.657	39.9651	128.056	39.9651	131.175	39.9651	131.163	39.9651	130.098	39.9651	126.963	39.9651	123.401	39.9651	135.401	39.9651	138.068	39.9651	134.625	39.9651	135.965	39.9651	134.8	39.9651	118.674	39.9651	120.837	39.9651	118.347	39.9651	125.019	39.9651
	39.9794	107.958	39.9794	112.83	39.9794	108.629	39.9794	115.149	39.9794	110.865	39.9794	124.925	39.9794	121.093	39.9794	128.853	39.9794	125.86	39.9794	126.368	39.9794	128.427	39.9794	129.942	39.9794	125.35	39.9794	124.429	39.9794	123.545	39.9794	131.438	39.9794	132.991	39.9794	124.496	39.9794	135.205	39.9794	132.76	39.9794	117.496	39.9794	117	39.9794	120.121	39.9794	123.476	39.9794
	39.9937	107.373	39.9937	112.606	39.9937	105.641	39.9937	115.646	39.9937	118.389	39.9937	123.154	39.9937	123.671	39.9937	128.611	39.9937	123.888	39.9937	120.779	39.9937	126.138	39.9937	129.949	39.9937	125.543	39.9937	123.844	39.9937	123.594	39.9937	125.473	39.9937	130.867	39.9937	120.352	39.9937	131.897	39.9937	131.11	39.9937	115.804	39.9937	115.049	39.9937	119.869	39.9937	120.825	39.9937
	40.0081	106.184	40.0081	110.956	40.0081	105.52	40.0081	116.193	40.0081	120.809	40.0081	120.725	40.0081	124.35	40.0081	124.681	40.0081	124.145	40.0081	117.83	40.0081	124.73	40.0081	126.172	40.0081	122.529	40.0081	121.284	40.0081	124.699	40.0081	118.862	40.0081	123.347	40.0081	112.252	40.0081	123.655	40.0081	126.862	40.0081	115.914	40.0081	117.991	40.0081	119.515	40.0081	122.476	40.0081
	40.0224	106.408	40.0224	113.389	40.0224	103.998	40.0224	113.678	40.0224	121.242	40.0224	119.191	40.0224	124.72	40.0224	121.093	40.0224	121.79	40.0224	119.492	40.0224	123.445	40.0224	124.543	40.0224	121.04	40.0224	117.59	40.0224	122.597	40.0224	120.275	40.0224	125.019	40.0224	111.953	40.0224	124.872	40.0224	125.252	40.0224	117.091	40.0224	116.632	40.0224	118.261	40.0224	123.667	40.0224
	40.0367	103.783	40.0367	110.291	40.0367	101.562	40.0367	111.214	40.0367	123.837	40.0367	115.699	40.0367	121.765	40.0367	119.685	40.0367	120.641	40.0367	115.063	40.0367	121.154	40.0367	120.709	40.0367	122.291	40.0367	116.49	40.0367	119.606	40.0367	121.753	40.0367	125.177	40.0367	111.247	40.0367	122.559	40.0367	123.033	40.0367	121.131	40.0367	115.38	40.0367	120.441	40.0367	122.529	40.0367
	40.051	102.837	40.051	105.615	40.051	105.578	40.051	108.709	40.051	126.005	40.051	111.38	40.051	119.203	40.051	112.238	40.051	117.438	40.051	111.543	40.051	120.427	40.051	114.937	40.051	120.138	40.051	116.779	40.051	116.846	40.051	119.504	40.051	126.441	40.051	113.881	40.051	122.835	40.051	122.054	40.051	121.168	40.051	111.622	40.051	124.695	40.051	123.217	40.051
	40.0654	102.177	40.0654	101.473	40.0654	107.967	40.0654	106.573	40.0654	128.674	40.0654	110.317	40.0654	116.879	40.0654	112.517	40.0654	116.513	40.0654	107.599	40.0654	118.207	40.0654	115.543	40.0654	120.305	40.0654	111.755	40.0654	115.788	40.0654	117.862	40.0654	124.981	40.0654	111.576	40.0654	121.9	40.0654	120.04	40.0654	123.364	40.0654	110.007	40.0654	120.988	40.0654	117.058	40.0654
	40.0797	103.699	40.0797	101.172	40.0797	114.664	40.0797	103.981	40.0797	125.168	40.0797	109.159	40.0797	111.182	40.0797	110.676	40.0797	114.583	40.0797	108.883	40.0797	118.86	40.0797	112.466	40.0797	118.156	40.0797	111.117	40.0797	120.508	40.0797	117.972	40.0797	120.776	40.0797	118.128	40.0797	121.998	40.0797	120.893	40.0797	123.133	40.0797	108.888	40.0797	117.846	40.0797	112.646	40.0797
	40.094	101.347	40.094	103.506	40.094	115.557	40.094	104.252	40.094	121.739	40.094	105.319	40.094	110.807	40.094	113.988	40.094	111.704	40.094	108.501	40.094	116.324	40.094	114.496	40.094	117.033	40.094	108.706	40.094	119.289	40.094	116.07	40.094	119.27	40.094	117.508	40.094	117.576	40.094	115.226	40.094	121.219	40.094	110.042	40.094	113.846	40.094	109.932	40.094
	40.1083	101.079	40.1083	101.34	40.1083	115.998	40.1083	106.855	40.1083	114.709	40.1083	112.34	40.1083	112.671	40.1083	108.732	40.1083	109.741	40.1083	109.914	40.1083	119.357	40.1083	113.937	40.1083	117.981	40.1083	106.942	40.1083	119.124	40.1083	118.788	40.1083	119.921	40.1083	117.082	40.1083	118.522	40.1083	112.399	40.1083	115.459	40.1083	111.853	40.1083	113.026	40.1083	106.217	40.1083
	40.1227	101.2	40.1227	99.2774	40.1227	113.967	40.1227	112.555	40.1227	116.718	40.1227	117.718	40.1227	115.471	40.1227	109.555	40.1227	110.949	40.1227	109.681	40.1227	117.788	40.1227	116.942	40.1227	116.319	40.1227	108.769	40.1227	117.907	40.1227	115.538	40.1227	116.594	40.1227	112.953	40.1227	115.517	40.1227	109.238	40.1227	116.438	40.1227	109.662	40.1227	115.016	40.1227	104.562	40.1227
	40.137	102.923	40.137	99.8788	40.137	112.629	40.137	113.27	40.137	112.312	40.137	121.033	40.137	119.112	40.137	111.566	40.137	111.093	40.137	107.578	40.137	111.865	40.137	115.676	40.137	119.338	40.137	110.781	40.137	118.893	40.137	109.949	40.137	115.04	40.137	108.9	40.137	109.709	40.137	105.837	40.137	117.408	40.137	108.974	40.137	110.347	40.137	105.294	40.137
	40.1513	101.096	40.1513	102.704	40.1513	114.83	40.1513	113.487	40.1513	110.375	40.1513	119.981	40.1513	120.31	40.1513	110.212	40.1513	110.939	40.1513	106.161	40.1513	109.408	40.1513	113.303	40.1513	116.823	40.1513	109.8	40.1513	118.41	40.1513	107.657	40.1513	114.217	40.1513	107.634	40.1513	107.692	40.1513	103.336	40.1513	118.163	40.1513	109.559	40.1513	105.921	40.1513	110.033	40.1513
	40.1656	98.8461	40.1656	102.678	40.1656	116.063	40.1656	114.177	40.1656	106.091	40.1656	117.159	40.1656	119.788	40.1656	114.042	40.1656	109.622	40.1656	109.988	40.1656	111.508	40.1656	109.576	40.1656	118.112	40.1656	107.762	40.1656	116.811	40.1656	109.737	40.1656	115.138	40.1656	107.939	40.1656	108.928	40.1656	103.942	40.1656	122.76	40.1656	108.538	40.1656	107.424	40.1656	110.564	40.1656
	40.18	96.8275	40.18	102.142	40.18	113.725	40.18	116.086	40.18	107.97	40.18	114.783	40.18	115.261	40.18	114.674	40.18	113.909	40.18	108.816	40.18	113.58	40.18	107.967	40.18	117.012	40.18	108.795	40.18	115.371	40.18	112.303	40.18	118.401	40.18	109.196	40.18	108.73	40.18	103.347	40.18	121.231	40.18	106.51	40.18	104.45	40.18	106.233	40.18
	40.1943	97.2424	40.1943	105.949	40.1943	112.063	40.1943	116.382	40.1943	112.802	40.1943	112.478	40.1943	117.911	40.1943	114.49	40.1943	116.41	40.1943	109.613	40.1943	113.802	40.1943	106.485	40.1943	113.228	40.1943	111.601	40.1943	114.378	40.1943	115.019	40.1943	118.695	40.1943	112.42	40.1943	108.07	40.1943	101.89	40.1943	120.648	40.1943	104.874	40.1943	105.646	40.1943	108.704	40.1943
	40.2086	99.641	40.2086	107.709	40.2086	111.065	40.2086	119.005	40.2086	116.508	40.2086	112.953	40.2086	116.047	40.2086	114.893	40.2086	115.783	40.2086	108.615	40.2086	115.823	40.2086	109.804	40.2086	112.769	40.2086	110.795	40.2086	114.107	40.2086	113.014	40.2086	114.713	40.2086	110.641	40.2086	106.55	40.2086	100.578	40.2086	120.627	40.2086	104.504	40.2086	101.977	40.2086	108.634	40.2086
	40.2229	101.634	40.2229	108.385	40.2229	109.858	40.2229	117.683	40.2229	117.506	40.2229	112.867	40.2229	112.615	40.2229	111.865	40.2229	116.177	40.2229	109.354	40.2229	115.925	40.2229	108.741	40.2229	109.17	40.2229	111.319	40.2229	110.732	40.2229	110.289	40.2229	112.555	40.2229	115.058	40.2229	106.984	40.2229	100.643	40.2229	113.427	40.2229	103.569	40.2229	103.499	40.2229	107.765	40.2229
	40.2373	105.049	40.2373	108.909	40.2373	107.828	40.2373	119.977	40.2373	119.366	40.2373	111.189	40.2373	111.552	40.2373	108.783	40.2373	113.275	40.2373	109.452	40.2373	116.478	40.2373	108.448	40.2373	104.629	40.2373	109.326	40.2373	109.256	40.2373	111.028	40.2373	112.198	40.2373	115.979	40.2373	104.319	40.2373	101.049	40.2373	106.921	40.2373	104.48	40.2373	98.1911	40.2373	106.599	40.2373
	40.2516	108.221	40.2516	105.431	40.2516	104.73	40.2516	122.821	40.2516	118.312	40.2516	117.256	40.2516	112.152	40.2516	103.368	40.2516	112.888	40.2516	110.051	40.2516	120.674	40.2516	110.601	40.2516	102.541	40.2516	110.047	40.2516	108.998	40.2516	110.65	40.2516	111.765	40.2516	117.727	40.2516	107.105	40.2516	100.492	40.2516	103.41	40.2516	105.634	40.2516	102.27	40.2516	109.345	40.2516
	40.2659	108.529	40.2659	102.508	40.2659	101.956	40.2659	121.277	40.2659	117.713	40.2659	116.935	40.2659	109.086	40.2659	106.128	40.2659	112.478	40.2659	105.748	40.2659	118.361	40.2659	114.217	40.2659	100.499	40.2659	109.772	40.2659	108.145	40.2659	108.2	40.2659	114.249	40.2659	118.068	40.2659	101.758	40.2659	101.89	40.2659	102.207	40.2659	102.147	40.2659	105.897	40.2659	106.476	40.2659
	40.2802	110.163	40.2802	103.83	40.2802	102.865	40.2802	116.205	40.2802	114.275	40.2802	119.168	40.2802	108.054	40.2802	105.655	40.2802	109.476	40.2802	107.289	40.2802	115.156	40.2802	113.263	40.2802	103.31	40.2802	111.352	40.2802	107.986	40.2802	106.702	40.2802	111.825	40.2802	121.263	40.2802	98.7762	40.2802	102.471	40.2802	100.723	40.2802	102.133	40.2802	102.28	40.2802	109.191	40.2802
	40.2946	104.646	40.2946	102.473	40.2946	106.979	40.2946	109.172	40.2946	115.774	40.2946	116.107	40.2946	108.016	40.2946	107.114	40.2946	106.839	40.2946	107.627	40.2946	115.886	40.2946	110.312	40.2946	103.485	40.2946	111.795	40.2946	108.543	40.2946	106.284	40.2946	108.855	40.2946	125.476	40.2946	96.9417	40.2946	101.702	40.2946	103.096	40.2946	103.89	40.2946	100.501	40.2946	112.821	40.2946
	40.3089	101.639	40.3089	101.886	40.3089	107.245	40.3089	109.014	40.3089	116.571	40.3089	114.653	40.3089	109.858	40.3089	111.406	40.3089	104.366	40.3089	111.268	40.3089	117.571	40.3089	108.228	40.3089	109.59	40.3089	111.175	40.3089	113.147	40.3089	107.366	40.3089	106.392	40.3089	124.867	40.3089	98.4545	40.3089	104.184	40.3089	108.382	40.3089	105.305	40.3089	104.315	40.3089	113.14	40.3089
	40.3232	96.007	40.3232	103.907	40.3232	109.219	40.3232	108.063	40.3232	113.718	40.3232	112.441	40.3232	110.613	40.3232	111.485	40.3232	105.403	40.3232	112.147	40.3232	117.205	40.3232	106.005	40.3232	110.965	40.3232	111.618	40.3232	114.741	40.3232	105.781	40.3232	110.28	40.3232	123.776	40.3232	99.5082	40.3232	104.228	40.3232	110.709	40.3232	106.685	40.3232	105.732	40.3232	109.021	40.3232
	40.3375	93.3963	40.3375	105.422	40.3375	112.131	40.3375	106.513	40.3375	111.618	40.3375	114.135	40.3375	115.361	40.3375	112.464	40.3375	103.741	40.3375	114.93	40.3375	116.548	40.3375	104.664	40.3375	111.89	40.3375	108.462	40.3375	115.93	40.3375	108.406	40.3375	109.781	40.3375	122.033	40.3375	100.73	40.3375	100.324	40.3375	115.096	40.3375	109.946	40.3375	108.499	40.3375	109.326	40.3375
	40.3518	90.7599	40.3518	102.504	40.3518	115.089	40.3518	108.841	40.3518	111.825	40.3518	114.639	40.3518	117.702	40.3518	112.238	40.3518	102.76	40.3518	114.918	40.3518	116.27	40.3518	103.713	40.3518	112.266	40.3518	108.186	40.3518	117.343	40.3518	103.807	40.3518	107.417	40.3518	117.837	40.3518	105.007	40.3518	103.145	40.3518	116.751	40.3518	108.403	40.3518	111.886	40.3518	109.545	40.3518
	40.3662	90.8135	40.3662	101.047	40.3662	117.138	40.3662	110.273	40.3662	112.711	40.3662	115.578	40.3662	118.965	40.3662	110.844	40.3662	106.077	40.3662	114.312	40.3662	114.361	40.3662	101.198	40.3662	110.189	40.3662	107.338	40.3662	113.858	40.3662	105.569	40.3662	105.417	40.3662	113.72	40.3662	108.667	40.3662	108.207	40.3662	117.023	40.3662	108.534	40.3662	115.452	40.3662	109.301	40.3662
	40.3805	93.5315	40.3805	99.7925	40.3805	116.597	40.3805	110.336	40.3805	116.557	40.3805	115.159	40.3805	121.499	40.3805	107.254	40.3805	109.086	40.3805	112.977	40.3805	114.967	40.3805	101.17	40.3805	108.725	40.3805	107.916	40.3805	115.601	40.3805	109.434	40.3805	110.466	40.3805	108.033	40.3805	112.573	40.3805	109.753	40.3805	119.357	40.3805	106.925	40.3805	112.179	40.3805	110.622	40.3805
	40.3948	94.6434	40.3948	100.273	40.3948	115.578	40.3948	111.427	40.3948	115.788	40.3948	117.205	40.3948	119.744	40.3948	106.681	40.3948	115.587	40.3948	109.086	40.3948	118.147	40.3948	102.562	40.3948	108.967	40.3948	110.513	40.3948	110.254	40.3948	110.793	40.3948	114.009	40.3948	106.951	40.3948	115.161	40.3948	111.608	40.3948	121.408	40.3948	109.844	40.3948	111.835	40.3948	112.389	40.3948
	40.4091	96.3007	40.4091	100.089	40.4091	113.641	40.4091	110.625	40.4091	114.851	40.4091	119.261	40.4091	115.508	40.4091	109.277	40.4091	115.496	40.4091	102.986	40.4091	114.492	40.4091	104.606	40.4091	108.091	40.4091	109.937	40.4091	104.145	40.4091	108.259	40.4091	116.191	40.4091	107.368	40.4091	114.583	40.4091	112.471	40.4091	116.678	40.4091	110.382	40.4091	112.303	40.4091	108.536	40.4091
	40.4235	100.177	40.4235	98.5245	40.4235	109.324	40.4235	110.741	40.4235	113.331	40.4235	115.758	40.4235	111.026	40.4235	111.133	40.4235	118.841	40.4235	106.487	40.4235	113.627	40.4235	107.441	40.4235	110.219	40.4235	116.364	40.4235	100.732	40.4235	107.688	40.4235	108.517	40.4235	108.592	40.4235	113.42	40.4235	114.333	40.4235	115.054	40.4235	112.725	40.4235	105.993	40.4235	107.082	40.4235
	40.4378	104.991	40.4378	101.347	40.4378	107.212	40.4378	109.811	40.4378	118.175	40.4378	113.718	40.4378	109.839	40.4378	113.317	40.4378	118.168	40.4378	105.988	40.4378	112.48	40.4378	105.385	40.4378	110.932	40.4378	116.452	40.4378	100.273	40.4378	105.597	40.4378	104.242	40.4378	109.545	40.4378	109.988	40.4378	114.054	40.4378	114.03	40.4378	114.51	40.4378	103.361	40.4378	105.758	40.4378
	40.4521	107.417	40.4521	105.196	40.4521	105.914	40.4521	113.49	40.4521	116.226	40.4521	112.723	40.4521	104.662	40.4521	112.823	40.4521	118.436	40.4521	106.005	40.4521	109.841	40.4521	103.725	40.4521	111.755	40.4521	116.054	40.4521	99.6713	40.4521	104.744	40.4521	102.599	40.4521	111.685	40.4521	111.385	40.4521	115.902	40.4521	113.198	40.4521	111.879	40.4521	103.086	40.4521	104.184	40.4521
	40.4664	102.326	40.4664	106.664	40.4664	108.492	40.4664	115.266	40.4664	110.744	40.4664	110.723	40.4664	101.182	40.4664	111.851	40.4664	115.706	40.4664	108.97	40.4664	105.252	40.4664	102.494	40.4664	108.427	40.4664	114.483	40.4664	99.1305	40.4664	102.632	40.4664	101.657	40.4664	113.263	40.4664	110.049	40.4664	114.373	40.4664	113.876	40.4664	110.07	40.4664	104.464	40.4664	101.655	40.4664
	40.4808	103.163	40.4808	108.385	40.4808	108.135	40.4808	116.401	40.4808	111.263	40.4808	111.709	40.4808	98.7646	40.4808	110.415	40.4808	111.11	40.4808	111.662	40.4808	101.625	40.4808	104.154	40.4808	106.818	40.4808	111.107	40.4808	101.107	40.4808	101.653	40.4808	99.2611	40.4808	116.196	40.4808	109.434	40.4808	113.48	40.4808	110.636	40.4808	107.744	40.4808	104.338	40.4808	102.576	40.4808
	40.4951	103.298	40.4951	108.284	40.4951	108.524	40.4951	117.667	40.4951	111.42	40.4951	113.597	40.4951	98.8578	40.4951	111.441	40.4951	108.734	40.4951	113.604	40.4951	101.974	40.4951	105.641	40.4951	103.727	40.4951	113.424	40.4951	104.928	40.4951	99.951	40.4951	97.3357	40.4951	115.832	40.4951	107.082	40.4951	116.585	40.4951	110.347	40.4951	105.065	40.4951	105.305	40.4951	107.249	40.4951
	40.5094	100.69	40.5094	109.991	40.5094	107.751	40.5094	116.998	40.5094	113.788	40.5094	112.387	40.5094	102.247	40.5094	112.678	40.5094	110.725	40.5094	113.263	40.5094	100.126	40.5094	107.266	40.5094	103.228	40.5094	110.352	40.5094	109.66	40.5094	104.52	40.5094	99.655	40.5094	112.96	40.5094	105.124	40.5094	115.182	40.5094	112.03	40.5094	103.357	40.5094	106.802	40.5094	110.128	40.5094
	40.5237	100.224	40.5237	106.268	40.5237	103.862	40.5237	113.047	40.5237	116.075	40.5237	108.1	40.5237	110.513	40.5237	112.515	40.5237	110.825	40.5237	113.014	40.5237	101.646	40.5237	110.049	40.5237	104.566	40.5237	110.042	40.5237	111.942	40.5237	107.191	40.5237	105.506	40.5237	111.501	40.5237	103.597	40.5237	111.59	40.5237	110.991	40.5237	101.252	40.5237	105.816	40.5237	111.711	40.5237
	40.5381	99.2797	40.5381	106.937	40.5381	99.9697	40.5381	110.131	40.5381	115.653	40.5381	107.277	40.5381	113.853	40.5381	110.893	40.5381	113.422	40.5381	111.084	40.5381	104.841	40.5381	112.928	40.5381	109.464	40.5381	110.422	40.5381	109.979	40.5381	108.65	40.5381	111.685	40.5381	112.911	40.5381	103.944	40.5381	113.184	40.5381	110.364	40.5381	102.967	40.5381	104.744	40.5381	114.044	40.5381
	40.5524	101.601	40.5524	103.035	40.5524	96.9744	40.5524	108.48	40.5524	114.874	40.5524	111.406	40.5524	117.953	40.5524	109.399	40.5524	109.995	40.5524	110.55	40.5524	106.552	40.5524	118.042	40.5524	113.387	40.5524	110.916	40.5524	107.664	40.5524	105.193	40.5524	112.907	40.5524	109.869	40.5524	103.646	40.5524	112.07	40.5524	109.217	40.5524	101.396	40.5524	105.259	40.5524	112.1	40.5524
	40.5667	105.207	40.5667	103.925	40.5667	95.1772	40.5667	102.632	40.5667	113.634	40.5667	107.585	40.5667	114.632	40.5667	110.958	40.5667	113.375	40.5667	110.939	40.5667	110.795	40.5667	120.713	40.5667	115.601	40.5667	113.776	40.5667	109.284	40.5667	105.573	40.5667	112.023	40.5667	109.226	40.5667	104.189	40.5667	111.03	40.5667	107.487	40.5667	100.455	40.5667	104.077	40.5667	110.303	40.5667
	40.581	108.844	40.581	110.219	40.581	97.359	40.581	98.7156	40.581	114.117	40.581	109.732	40.581	118.657	40.581	106.212	40.581	113.548	40.581	111.478	40.581	112.361	40.581	119.52	40.581	116.629	40.581	112.45	40.581	109.399	40.581	106.781	40.581	112.207	40.581	107.161	40.581	108.762	40.581	109.73	40.581	104.1	40.581	101.998	40.581	105.515	40.581	107.413	40.581
	40.5954	104.73	40.5954	109.967	40.5954	100.639	40.5954	98.4615	40.5954	111.033	40.5954	109.163	40.5954	114.818	40.5954	107.522	40.5954	115.317	40.5954	111.261	40.5954	111.914	40.5954	115.238	40.5954	115.068	40.5954	111.578	40.5954	104.814	40.5954	106.469	40.5954	112.359	40.5954	108.037	40.5954	114.338	40.5954	110.014	40.5954	105.62	40.5954	101.268	40.5954	106.804	40.5954	105.389	40.5954
	40.6097	104.289	40.6097	110.835	40.6097	101.998	40.6097	98.7552	40.6097	107.636	40.6097	108.951	40.6097	114.706	40.6097	108.508	40.6097	113.946	40.6097	109.613	40.6097	109.357	40.6097	115.054	40.6097	113.795	40.6097	110.597	40.6097	107.888	40.6097	106.972	40.6097	112.807	40.6097	107.002	40.6097	116.844	40.6097	109.681	40.6097	105.695	40.6097	101.552	40.6097	105.918	40.6097	104.494	40.6097
	40.624	103.221	40.624	115.774	40.624	103.287	40.624	101.837	40.624	107.35	40.624	111.105	40.624	110.2	40.624	110.52	40.624	113.816	40.624	108.34	40.624	111.175	40.624	113.238	40.624	114.504	40.624	109.256	40.624	106.956	40.624	105.828	40.624	109.401	40.624	104.24	40.624	114.841	40.624	108.65	40.624	102.061	40.624	101.086	40.624	103.835	40.624	106.508	40.624
	40.6383	103.284	40.6383	114.186	40.6383	108.965	40.6383	106.604	40.6383	103.615	40.6383	111.779	40.6383	107.697	40.6383	112.228	40.6383	113.818	40.6383	107.963	40.6383	116.247	40.6383	110.674	40.6383	109.508	40.6383	109.956	40.6383	107.492	40.6383	106.515	40.6383	106.483	40.6383	103.203	40.6383	107.48	40.6383	105.047	40.6383	102.977	40.6383	103.69	40.6383	102.543	40.6383	108.469	40.6383
	40.6527	96.2238	40.6527	113.881	40.6527	110.86	40.6527	110.674	40.6527	104.179	40.6527	109.942	40.6527	109.611	40.6527	116.117	40.6527	112.837	40.6527	107.061	40.6527	110.853	40.6527	108.263	40.6527	112.037	40.6527	105.396	40.6527	110.221	40.6527	109.359	40.6527	106.165	40.6527	103.972	40.6527	105.58	40.6527	97.7413	40.6527	101.69	40.6527	104.186	40.6527	102.552	40.6527	105.862	40.6527
	40.667	94.1049	40.667	111.632	40.667	112.233	40.667	112.886	40.667	103.31	40.667	106.294	40.667	113.627	40.667	118.576	40.667	107.389	40.667	105.457	40.667	108.618	40.667	103.557	40.667	114.329	40.667	104.207	40.667	109.816	40.667	111.76	40.667	110.263	40.667	106.692	40.667	101.471	40.667	97.0629	40.667	102.056	40.667	103.844	40.667	103.578	40.667	103.531	40.667
	40.6813	94.9184	40.6813	113.058	40.6813	113.739	40.6813	114.664	40.6813	102.935	40.6813	109.865	40.6813	116.061	40.6813	112.986	40.6813	105.408	40.6813	105.967	40.6813	108.217	40.6813	101.322	40.6813	115.72	40.6813	108.107	40.6813	110.723	40.6813	113.751	40.6813	113.126	40.6813	106.037	40.6813	99.965	40.6813	100.016	40.6813	104.221	40.6813	104.336	40.6813	104.252	40.6813	104.445	40.6813
	40.6956	97.3287	40.6956	110.026	40.6956	117.203	40.6956	114.981	40.6956	105.804	40.6956	115.846	40.6956	115.569	40.6956	111.951	40.6956	105.438	40.6956	109.131	40.6956	107.466	40.6956	106.165	40.6956	113.247	40.6956	110.24	40.6956	110.084	40.6956	113.392	40.6956	113.676	40.6956	104.14	40.6956	97.6131	40.6956	101.207	40.6956	106.256	40.6956	103.296	40.6956	105.126	40.6956	101.879	40.6956
	40.7099	98.0909	40.7099	110.839	40.7099	115.611	40.7099	109.865	40.7099	110.455	40.7099	120.163	40.7099	115.38	40.7099	110.751	40.7099	104.065	40.7099	106.774	40.7099	108.508	40.7099	108.501	40.7099	106.89	40.7099	113.685	40.7099	110.69	40.7099	111.343	40.7099	119.867	40.7099	105.331	40.7099	101.417	40.7099	100.956	40.7099	107.333	40.7099	105.091	40.7099	105.037	40.7099	100.161	40.7099
	40.7243	98.5035	40.7243	114.951	40.7243	116.865	40.7243	104.571	40.7243	111.193	40.7243	123.695	40.7243	118.541	40.7243	104.844	40.7243	101.883	40.7243	107.03	40.7243	107.802	40.7243	111.653	40.7243	106.529	40.7243	115.904	40.7243	110.324	40.7243	109.555	40.7243	123.114	40.7243	105.056	40.7243	109.725	40.7243	105.629	40.7243	109.692	40.7243	108.1	40.7243	104.538	40.7243	99.3636	40.7243
	40.7386	96.4965	40.7386	111.657	40.7386	113.238	40.7386	104.653	40.7386	114.646	40.7386	123.035	40.7386	119.366	40.7386	108.352	40.7386	107.189	40.7386	108.49	40.7386	105.399	40.7386	112.541	40.7386	105.571	40.7386	113.501	40.7386	109.296	40.7386	106.629	40.7386	124.392	40.7386	105.748	40.7386	115.718	40.7386	116.538	40.7386	109.837	40.7386	107.578	40.7386	104.872	40.7386	98.2774	40.7386
	40.7529	101.21	40.7529	111.818	40.7529	110.033	40.7529	100.995	40.7529	110.956	40.7529	118.408	40.7529	117.471	40.7529	107.165	40.7529	109.8	40.7529	104.459	40.7529	105.697	40.7529	115.622	40.7529	108.995	40.7529	111.979	40.7529	109.916	40.7529	106.697	40.7529	125.774	40.7529	104.089	40.7529	115.552	40.7529	123.231	40.7529	104.492	40.7529	107.478	40.7529	101.394	40.7529	99.2424	40.7529
	40.7672	97.9371	40.7672	114.41	40.7672	107.403	40.7672	99.7506	40.7672	110.655	40.7672	116.627	40.7672	112.795	40.7672	109.613	40.7672	111.667	40.7672	106.984	40.7672	106.49	40.7672	116.587	40.7672	111.226	40.7672	109.793	40.7672	105.417	40.7672	106.939	40.7672	119.03	40.7672	103.753	40.7672	115.601	40.7672	126.098	40.7672	101.11	40.7672	104.883	40.7672	100.594	40.7672	100.688	40.7672
	40.7816	97.6014	40.7816	112.406	40.7816	110.2	40.7816	103.084	40.7816	111.867	40.7816	111.359	40.7816	112.953	40.7816	109.126	40.7816	114.811	40.7816	103.855	40.7816	111.751	40.7816	116.524	40.7816	109.699	40.7816	107.986	40.7816	103.513	40.7816	108.296	40.7816	117.993	40.7816	108.275	40.7816	112.779	40.7816	122.984	40.7816	100.783	40.7816	104.814	40.7816	98.4499	40.7816	100.31	40.7816
	40.7959	91.2401	40.7959	115.462	40.7959	111.347	40.7959	106.862	40.7959	111.051	40.7959	110.42	40.7959	110.921	40.7959	112.583	40.7959	112.506	40.7959	103.175	40.7959	108.221	40.7959	114.361	40.7959	113.839	40.7959	104.573	40.7959	106.692	40.7959	107.762	40.7959	117.219	40.7959	113.186	40.7959	113.233	40.7959	118.788	40.7959	99.1608	40.7959	105.273	40.7959	98.7296	40.7959	99.4219	40.7959
	40.8102	91.2098	40.8102	117.958	40.8102	113.618	40.8102	109.583	40.8102	108.322	40.8102	107.396	40.8102	109.005	40.8102	115.091	40.8102	109.45	40.8102	101.086	40.8102	110.452	40.8102	114.114	40.8102	114.075	40.8102	106.382	40.8102	108.569	40.8102	111.364	40.8102	116.566	40.8102	114.016	40.8102	110.524	40.8102	114.007	40.8102	98.6573	40.8102	99.4033	40.8102	99.007	40.8102	100.184	40.8102
	40.8245	93.6154	40.8245	118.198	40.8245	112.051	40.8245	114.305	40.8245	106.767	40.8245	107.159	40.8245	110.366	40.8245	113.152	40.8245	110.935	40.8245	103.415	40.8245	107.767	40.8245	110.476	40.8245	112.434	40.8245	108.765	40.8245	112.585	40.8245	115.548	40.8245	110.049	40.8245	111.818	40.8245	106.098	40.8245	106.429	40.8245	97.7436	40.8245	96.2121	40.8245	100.058	40.8245	102.566	40.8245
	40.8389	94.4499	40.8389	117.131	40.8389	112.161	40.8389	115.685	40.8389	105.718	40.8389	108.564	40.8389	110.196	40.8389	116.2	40.8389	112.571	40.8389	107.233	40.8389	106.867	40.8389	115.585	40.8389	109.592	40.8389	110.562	40.8389	114.072	40.8389	116.615	40.8389	107.312	40.8389	111.002	40.8389	100.203	40.8389	99.2657	40.8389	99.0653	40.8389	96.0863	40.8389	101.993	40.8389	102.914	40.8389
	40.8532	94.8042	40.8532	114.552	40.8532	110.902	40.8532	113.925	40.8532	104.925	40.8532	115.8	40.8532	111.061	40.8532	115.515	40.8532	110.937	40.8532	107.841	40.8532	109.079	40.8532	115.492	40.8532	108.142	40.8532	114.249	40.8532	116.522	40.8532	110.016	40.8532	109.904	40.8532	110.147	40.8532	100.977	40.8532	93.8158	40.8532	101.303	40.8532	95.7995	40.8532	102.142	40.8532	103.562	40.8532
	40.8675	95.4289	40.8675	117.329	40.8675	111.986	40.8675	107.422	40.8675	100.809	40.8675	118.853	40.8675	109.946	40.8675	112.508	40.8675	114.303	40.8675	110.837	40.8675	109.005	40.8675	116.823	40.8675	112.9	40.8675	114.821	40.8675	119.841	40.8675	107.632	40.8675	110.487	40.8675	110.853	40.8675	101.622	40.8675	94.2914	40.8675	101.944	40.8675	95.5594	40.8675	103.417	40.8675	100.343	40.8675
	40.8818	96.8019	40.8818	109.937	40.8818	110.068	40.8818	107.865	40.8818	101.261	40.8818	122.303	40.8818	109.765	40.8818	111.611	40.8818	117.935	40.8818	118.336	40.8818	105.765	40.8818	115.732	40.8818	115.128	40.8818	112.41	40.8818	120.047	40.8818	105.608	40.8818	110.928	40.8818	109.608	40.8818	103.545	40.8818	95.8531	40.8818	99.9883	40.8818	94.8252	40.8818	103.678	40.8818	99.4872	40.8818
	40.8962	100.944	40.8962	105.55	40.8962	109.751	40.8962	101.245	40.8962	98.9324	40.8962	120.385	40.8962	106.977	40.8962	109.879	40.8962	117.725	40.8962	120.277	40.8962	104.037	40.8962	114.256	40.8962	119.219	40.8962	113.214	40.8962	116.692	40.8962	103.061	40.8962	109.205	40.8962	106.469	40.8962	106.485	40.8962	97.3846	40.8962	99.8368	40.8962	97.4848	40.8962	103	40.8962	100.308	40.8962
	40.9105	101.068	40.9105	102.555	40.9105	111.441	40.9105	98.6037	40.9105	101.275	40.9105	120.375	40.9105	103.394	40.9105	108.867	40.9105	117.189	40.9105	122.818	40.9105	103.24	40.9105	111.767	40.9105	123.028	40.9105	109.431	40.9105	111.564	40.9105	103.55	40.9105	108.823	40.9105	104.452	40.9105	110.212	40.9105	100.112	40.9105	104.473	40.9105	99.028	40.9105	106.671	40.9105	99.1189	40.9105
	40.9248	102.047	40.9248	102.198	40.9248	115.182	40.9248	99.1632	40.9248	108.527	40.9248	119.175	40.9248	104.844	40.9248	106.126	40.9248	117.613	40.9248	119.781	40.9248	103.998	40.9248	109.133	40.9248	119.932	40.9248	110.865	40.9248	109.473	40.9248	104.8	40.9248	112.161	40.9248	107.496	40.9248	110.886	40.9248	103.275	40.9248	106.739	40.9248	102.874	40.9248	104.469	40.9248	98.0559	40.9248
	40.9391	98.7622	40.9391	104.918	40.9391	114.464	40.9391	103.289	40.9391	111.203	40.9391	113.963	40.9391	102.925	40.9391	108.091	40.9391	114.58	40.9391	117.562	40.9391	103.718	40.9391	110.839	40.9391	117.261	40.9391	109.005	40.9391	108.783	40.9391	101.315	40.9391	112.135	40.9391	107.112	40.9391	111.601	40.9391	106.084	40.9391	104.152	40.9391	105.944	40.9391	105.704	40.9391	98.8158	40.9391
	40.9534	98.8508	40.9534	105.963	40.9534	110.835	40.9534	105.14	40.9534	118.382	40.9534	111.156	40.9534	104.037	40.9534	106.443	40.9534	111.79	40.9534	115.065	40.9534	105.837	40.9534	111.765	40.9534	114.016	40.9534	108.291	40.9534	105.552	40.9534	105.044	40.9534	107.802	40.9534	106.193	40.9534	114.648	40.9534	104.942	40.9534	101.263	40.9534	106.336	40.9534	106.42	40.9534	100.97	40.9534
	40.9678	98.6434	40.9678	105.496	40.9678	107.45	40.9678	110.252	40.9678	120.256	40.9678	105.329	40.9678	109.086	40.9678	102.657	40.9678	110.075	40.9678	111.869	40.9678	103.051	40.9678	107.338	40.9678	110.531	40.9678	105.702	40.9678	108.156	40.9678	110.72	40.9678	105.347	40.9678	105.744	40.9678	112.832	40.9678	103.739	40.9678	99.8252	40.9678	106.618	40.9678	104.916	40.9678	104.159	40.9678
	40.9821	96.9953	40.9821	105.58	40.9821	103.946	40.9821	111.112	40.9821	115.72	40.9821	101.294	40.9821	112.55	40.9821	104.044	40.9821	107.522	40.9821	109.219	40.9821	107.569	40.9821	106.879	40.9821	109.382	40.9821	104.974	40.9821	108.781	40.9821	111.611	40.9821	104.086	40.9821	109.835	40.9821	110.084	40.9821	104.319	40.9821	99.4219	40.9821	107.31	40.9821	104.671	40.9821	106.214	40.9821
	40.9964	95.0816	40.9964	102.543	40.9964	99.3077	40.9964	113.233	40.9964	114.483	40.9964	105.594	40.9964	113.543	40.9964	107.249	40.9964	107.002	40.9964	108.2	40.9964	109.629	40.9964	107.336	40.9964	106.664	40.9964	104.478	40.9964	112.487	40.9964	109.893	40.9964	100.585	40.9964	111.809	40.9964	113.918	40.9964	106.203	40.9964	96.8648	40.9964	104.641	40.9964	103.172	40.9964	107.382	40.9964
	41.0108	94.3543	41.0108	105.021	41.0108	97.0443	41.0108	112.73	41.0108	112.977	41.0108	107.226	41.0108	113.946	41.0108	106.496	41.0108	109.34	41.0108	110.221	41.0108	110.62	41.0108	109.065	41.0108	108.089	41.0108	104.709	41.0108	113.1	41.0108	110.727	41.0108	101.986	41.0108	117.688	41.0108	112.249	41.0108	105.273	41.0108	101.2	41.0108	102.716	41.0108	102.466	41.0108	106.622	41.0108
	41.0251	92.8928	41.0251	100.662	41.0251	97.8858	41.0251	114.075	41.0251	113.079	41.0251	109.942	41.0251	112.881	41.0251	108.688	41.0251	107.821	41.0251	110.851	41.0251	114.119	41.0251	107.592	41.0251	110.352	41.0251	103.886	41.0251	113.573	41.0251	107.888	41.0251	101.156	41.0251	119.112	41.0251	111.816	41.0251	104.93	41.0251	101.685	41.0251	104.494	41.0251	102.033	41.0251	108.79	41.0251
	41.0394	91.69	41.0394	99.3636	41.0394	99.7482	41.0394	109.28	41.0394	110.914	41.0394	111.438	41.0394	106.557	41.0394	112.294	41.0394	106.795	41.0394	112.312	41.0394	113.788	41.0394	110.522	41.0394	112.441	41.0394	102.04	41.0394	111.245	41.0394	107.594	41.0394	100.012	41.0394	114.422	41.0394	113.699	41.0394	106.664	41.0394	106.119	41.0394	105.228	41.0394	100.007	41.0394	110.515	41.0394
	41.0537	95.7879	41.0537	104.965	41.0537	103.037	41.0537	106.914	41.0537	106.438	41.0537	113.375	41.0537	100.186	41.0537	111.417	41.0537	107.821	41.0537	112.59	41.0537	113.408	41.0537	110.531	41.0537	117.04	41.0537	104.434	41.0537	109.156	41.0537	108.62	41.0537	101.51	41.0537	108.047	41.0537	107.746	41.0537	108.019	41.0537	108.692	41.0537	104.597	41.0537	100.238	41.0537	111.786	41.0537
	41.068	98.9767	41.068	107.126	41.068	104.988	41.068	101.865	41.068	106.608	41.068	112.527	41.068	101.767	41.068	111.779	41.068	105.11	41.068	110.471	41.068	109.73	41.068	114.338	41.068	117.214	41.068	109.1	41.068	112.825	41.068	109.413	41.068	102.939	41.068	107.855	41.068	104.923	41.068	110.632	41.068	109.559	41.068	100.198	41.068	98.6993	41.068	111.529	41.068
	41.0824	100.273	41.0824	111.305	41.0824	105.077	41.0824	104.347	41.0824	105.207	41.0824	108.991	41.0824	99.5501	41.0824	112.131	41.0824	106.564	41.0824	111.455	41.0824	111.427	41.0824	117.156	41.0824	113.338	41.0824	107.403	41.0824	111.154	41.0824	110.142	41.0824	103.422	41.0824	101.359	41.0824	100.198	41.0824	106.056	41.0824	107.317	41.0824	100.508	41.0824	99.6154	41.0824	108.981	41.0824
	41.0967	102.851	41.0967	111.946	41.0967	102.58	41.0967	104.247	41.0967	109.923	41.0967	112.851	41.0967	99.0583	41.0967	110.261	41.0967	104.981	41.0967	109.175	41.0967	108.683	41.0967	112.886	41.0967	110.832	41.0967	106.529	41.0967	112.504	41.0967	111.674	41.0967	104.007	41.0967	100.578	41.0967	99.8042	41.0967	104.366	41.0967	108.578	41.0967	105.69	41.0967	102.664	41.0967	107.466	41.0967
	41.111	103.639	41.111	110.233	41.111	102.382	41.111	105.811	41.111	105.9	41.111	112.529	41.111	102.226	41.111	108.942	41.111	104.641	41.111	110.117	41.111	108.399	41.111	113.252	41.111	106.732	41.111	104.604	41.111	115.531	41.111	116.466	41.111	111.69	41.111	101.026	41.111	98.2494	41.111	101.529	41.111	106.305	41.111	104.214	41.111	104.389	41.111	106.634	41.111
	41.1253	102.249	41.1253	107.83	41.1253	96.7156	41.1253	107.324	41.1253	107.373	41.1253	109.844	41.1253	104.949	41.1253	110.797	41.1253	103.583	41.1253	107.336	41.1253	107.676	41.1253	111.385	41.1253	106.93	41.1253	105.065	41.1253	116.499	41.1253	114.723	41.1253	115.599	41.1253	106.601	41.1253	100.925	41.1253	98.3893	41.1253	108.27	41.1253	105.152	41.1253	107.837	41.1253	105.354	41.1253
	41.1397	101.051	41.1397	103.193	41.1397	99.1492	41.1397	110.242	41.1397	111.294	41.1397	111.462	41.1397	108.329	41.1397	109.331	41.1397	106.394	41.1397	104.685	41.1397	107.392	41.1397	107.886	41.1397	102.268	41.1397	105.762	41.1397	117.552	41.1397	115.054	41.1397	116.266	41.1397	108.552	41.1397	106.103	41.1397	98.007	41.1397	106.646	41.1397	106.319	41.1397	104.713	41.1397	104.214	41.1397
	41.154	100.587	41.154	98.5548	41.154	102.559	41.154	111.529	41.154	116.699	41.154	110.203	41.154	112.049	41.154	110.203	41.154	110.462	41.154	102.487	41.154	107.431	41.154	105.62	41.154	104.918	41.154	109.175	41.154	116.972	41.154	114.681	41.154	119.902	41.154	114.788	41.154	109.441	41.154	98.5804	41.154	110.504	41.154	106.177	41.154	107.17	41.154	103.152	41.154
	41.1683	95.2541	41.1683	98.5338	41.1683	107.655	41.1683	113.8	41.1683	120.483	41.1683	107.767	41.1683	113.186	41.1683	116.212	41.1683	110.089	41.1683	101.121	41.1683	108.902	41.1683	107.31	41.1683	111.781	41.1683	109.147	41.1683	112.674	41.1683	113.354	41.1683	117.193	41.1683	115.573	41.1683	114.317	41.1683	101.62	41.1683	107.471	41.1683	109.424	41.1683	106.911	41.1683	97.9207	41.1683
	41.1826	94.3939	41.1826	103.685	41.1826	109.795	41.1826	113.734	41.1826	121.473	41.1826	109.867	41.1826	112.814	41.1826	118.697	41.1826	109.254	41.1826	103.606	41.1826	108.62	41.1826	108.916	41.1826	113.627	41.1826	108.583	41.1826	107.464	41.1826	111.499	41.1826	118.466	41.1826	116.653	41.1826	116.496	41.1826	103.464	41.1826	108.298	41.1826	110.48	41.1826	104.811	41.1826	98.0186	41.1826
	41.197	99.4872	41.197	107.69	41.197	112.604	41.197	112.797	41.197	117.515	41.197	111.499	41.197	111.105	41.197	119.55	41.197	113.175	41.197	103.282	41.197	105.972	41.197	105.026	41.197	116.576	41.197	109.394	41.197	102.392	41.197	109.361	41.197	118.044	41.197	118.527	41.197	115.529	41.197	108.012	41.197	106.191	41.197	107.308	41.197	103.161	41.197	99.4662	41.197
	41.2113	100.035	41.2113	107.648	41.2113	114.543	41.2113	110.105	41.2113	116.056	41.2113	109.077	41.2113	112.2	41.2113	119.751	41.2113	111.424	41.2113	101.14	41.2113	105.601	41.2113	104.739	41.2113	117.923	41.2113	109.147	41.2113	101.874	41.2113	111.914	41.2113	113.879	41.2113	119.492	41.2113	120.054	41.2113	109.506	41.2113	105.282	41.2113	104.688	41.2113	103.937	41.2113	98.7413	41.2113
	41.2256	103.002	41.2256	108.949	41.2256	115.662	41.2256	111.606	41.2256	110.615	41.2256	107.865	41.2256	113.186	41.2256	119.555	41.2256	113	41.2256	103.921	41.2256	108.606	41.2256	102.291	41.2256	114.667	41.2256	107.508	41.2256	99.0699	41.2256	115.375	41.2256	107.944	41.2256	117.597	41.2256	121.294	41.2256	109.347	41.2256	103.578	41.2256	107.594	41.2256	102.45	41.2256	101.284	41.2256
	41.2399	106.939	41.2399	107.016	41.2399	113.762	41.2399	109.963	41.2399	110.026	41.2399	109.83	41.2399	115.331	41.2399	119.259	41.2399	112.38	41.2399	103.207	41.2399	108.753	41.2399	101.422	41.2399	114.492	41.2399	103.797	41.2399	98.655	41.2399	116.618	41.2399	104.452	41.2399	115.73	41.2399	121.471	41.2399	113.476	41.2399	103.643	41.2399	110.21	41.2399	102.802	41.2399	104.65	41.2399
	41.2542	107.354	41.2542	107.138	41.2542	114.96	41.2542	109.587	41.2542	103.483	41.2542	111.056	41.2542	114.909	41.2542	119.282	41.2542	115.245	41.2542	107.632	41.2542	110.205	41.2542	104.107	41.2542	114.879	41.2542	103.977	41.2542	101.149	41.2542	118.548	41.2542	105.937	41.2542	112.772	41.2542	118.256	41.2542	116.664	41.2542	103.765	41.2542	108.364	41.2542	107.324	41.2542	109.058	41.2542
	41.2686	105.27	41.2686	103.184	41.2686	113.233	41.2686	109.748	41.2686	104.079	41.2686	111.317	41.2686	115.212	41.2686	118.082	41.2686	110.904	41.2686	107.117	41.2686	112.779	41.2686	104.121	41.2686	113.774	41.2686	107.021	41.2686	104.406	41.2686	114.1	41.2686	104.513	41.2686	111.804	41.2686	118.275	41.2686	120.737	41.2686	105.138	41.2686	109.867	41.2686	110.725	41.2686	112.993	41.2686
	41.2829	104.308	41.2829	101.937	41.2829	115.594	41.2829	107.48	41.2829	101.634	41.2829	112.466	41.2829	115.643	41.2829	113.902	41.2829	112.154	41.2829	103.604	41.2829	113.077	41.2829	105.193	41.2829	112.065	41.2829	107.695	41.2829	106.48	41.2829	114.49	41.2829	102.324	41.2829	109.27	41.2829	119.422	41.2829	120.699	41.2829	104.893	41.2829	111.62	41.2829	109.009	41.2829	119.315	41.2829
	41.2972	105.49	41.2972	100.662	41.2972	117.674	41.2972	111.135	41.2972	105.594	41.2972	113.103	41.2972	114.895	41.2972	115.17	41.2972	109.776	41.2972	102.242	41.2972	108.79	41.2972	108.028	41.2972	114.061	41.2972	108.033	41.2972	109.226	41.2972	114.154	41.2972	106.247	41.2972	111.103	41.2972	117.193	41.2972	120.445	41.2972	105.876	41.2972	107.862	41.2972	107.692	41.2972	119.562	41.2972
	41.3115	101.249	41.3115	101.879	41.3115	120.96	41.3115	114.422	41.3115	105.38	41.3115	111.1	41.3115	115.923	41.3115	113.524	41.3115	105.748	41.3115	105.093	41.3115	110.042	41.3115	113.163	41.3115	119.217	41.3115	108.07	41.3115	112.142	41.3115	110.923	41.3115	106.303	41.3115	110.014	41.3115	116.28	41.3115	119.648	41.3115	107.387	41.3115	109.179	41.3115	105.937	41.3115	117.226	41.3115
	41.3259	99.0117	41.3259	102.308	41.3259	120.329	41.3259	117.629	41.3259	107.408	41.3259	115.354	41.3259	116.753	41.3259	108.723	41.3259	101.207	41.3259	108.888	41.3259	111.394	41.3259	112.012	41.3259	115.298	41.3259	107.403	41.3259	112.9	41.3259	105.629	41.3259	112.163	41.3259	112.993	41.3259	114.618	41.3259	116.161	41.3259	107.31	41.3259	109.846	41.3259	106.079	41.3259	115.613	41.3259
	41.3402	99.7902	41.3402	101.939	41.3402	122.506	41.3402	118.152	41.3402	105.217	41.3402	114.811	41.3402	111.559	41.3402	105.49	41.3402	103.159	41.3402	110.026	41.3402	111.033	41.3402	112.727	41.3402	116.58	41.3402	103.517	41.3402	111.364	41.3402	104.643	41.3402	117.382	41.3402	115.73	41.3402	112.473	41.3402	112.385	41.3402	109.958	41.3402	109.492	41.3402	103.704	41.3402	116.11	41.3402
	41.3545	98.0117	41.3545	102.455	41.3545	120.079	41.3545	117.343	41.3545	105.033	41.3545	111.688	41.3545	113.401	41.3545	106.072	41.3545	105.986	41.3545	110.807	41.3545	114.811	41.3545	113.93	41.3545	116.478	41.3545	104.492	41.3545	112.462	41.3545	108.592	41.3545	116.156	41.3545	115.389	41.3545	115.823	41.3545	108.734	41.3545	108.995	41.3545	108.24	41.3545	105.089	41.3545	112.089	41.3545
	41.3689	100.795	41.3689	101.361	41.3689	117.576	41.3689	117.471	41.3689	105.329	41.3689	110.34	41.3689	116.485	41.3689	104.739	41.3689	108.17	41.3689	116.291	41.3689	115.317	41.3689	109.967	41.3689	117.422	41.3689	102.823	41.3689	111.767	41.3689	109.634	41.3689	115.592	41.3689	117.65	41.3689	115.641	41.3689	106.359	41.3689	108.366	41.3689	110.755	41.3689	103.093	41.3689	109.531	41.3689
	41.3832	102.002	41.3832	102.238	41.3832	117.993	41.3832	116.932	41.3832	107.27	41.3832	109.534	41.3832	115.499	41.3832	105.786	41.3832	111.529	41.3832	120.238	41.3832	113.583	41.3832	109.044	41.3832	119.935	41.3832	105.359	41.3832	110.967	41.3832	111.441	41.3832	113.534	41.3832	115.012	41.3832	116.198	41.3832	105.867	41.3832	109.627	41.3832	109.096	41.3832	104.289	41.3832	107.051	41.3832
	41.3975	96.7692	41.3975	105.816	41.3975	119.739	41.3975	116.753	41.3975	107.198	41.3975	110.991	41.3975	114.585	41.3975	112.152	41.3975	111.832	41.3975	122.967	41.3975	115.543	41.3975	106.354	41.3975	122.103	41.3975	106.795	41.3975	110.615	41.3975	111.145	41.3975	116.131	41.3975	114.275	41.3975	111.291	41.3975	106.786	41.3975	112.681	41.3975	110.916	41.3975	110.611	41.3975	105.949	41.3975
	41.4118	94.8112	41.4118	108.219	41.4118	115.224	41.4118	114.907	41.4118	107.128	41.4118	114.182	41.4118	112.96	41.4118	115.263	41.4118	109.179	41.4118	120.858	41.4118	118.24	41.4118	108.336	41.4118	121.054	41.4118	111.186	41.4118	107.795	41.4118	111.098	41.4118	115.96	41.4118	114.324	41.4118	115.585	41.4118	110.811	41.4118	111.96	41.4118	108.755	41.4118	113.403	41.4118	104.203	41.4118
	41.4261	96.7995	41.4261	109.692	41.4261	111.662	41.4261	110.401	41.4261	107.711	41.4261	114.14	41.4261	110.566	41.4261	118.869	41.4261	113.455	41.4261	117.364	41.4261	112.462	41.4261	109.541	41.4261	125.443	41.4261	112.277	41.4261	104.928	41.4261	107.944	41.4261	114.802	41.4261	113.991	41.4261	116.41	41.4261	111.138	41.4261	113.268	41.4261	106.886	41.4261	112.529	41.4261	102.879	41.4261
	41.4405	102.079	41.4405	110.944	41.4405	107.487	41.4405	112.082	41.4405	110.135	41.4405	115.198	41.4405	108.138	41.4405	116.026	41.4405	110.336	41.4405	115.114	41.4405	107.611	41.4405	108.366	41.4405	123.238	41.4405	109.175	41.4405	103.783	41.4405	106.399	41.4405	115.909	41.4405	116.956	41.4405	113.879	41.4405	112.399	41.4405	112.844	41.4405	103.131	41.4405	105.839	41.4405	100.424	41.4405
	41.4548	100.396	41.4548	110.869	41.4548	108.082	41.4548	110.872	41.4548	107.699	41.4548	113.769	41.4548	106.97	41.4548	113.855	41.4548	109.007	41.4548	113.552	41.4548	111.807	41.4548	110.783	41.4548	122.897	41.4548	107.592	41.4548	109.347	41.4548	103.531	41.4548	114.357	41.4548	113.445	41.4548	113.445	41.4548	113.541	41.4548	110.504	41.4548	105.319	41.4548	105.559	41.4548	104.34	41.4548
	41.4691	98.7366	41.4691	109.713	41.4691	105.189	41.4691	112.287	41.4691	109.35	41.4691	116.14	41.4691	104.706	41.4691	111.888	41.4691	105.713	41.4691	111.2	41.4691	113.291	41.4691	111.11	41.4691	118.065	41.4691	108.103	41.4691	109.452	41.4691	102.091	41.4691	111.662	41.4691	112.026	41.4691	112.594	41.4691	114.138	41.4691	109.03	41.4691	105.119	41.4691	104.214	41.4691	106.28	41.4691
	41.4834	102.699	41.4834	109.345	41.4834	108.368	41.4834	110.886	41.4834	109.662	41.4834	111.732	41.4834	105.065	41.4834	109.573	41.4834	108.117	41.4834	106.783	41.4834	116.002	41.4834	113.587	41.4834	118.252	41.4834	111.1	41.4834	110.457	41.4834	103.156	41.4834	111.098	41.4834	112.065	41.4834	112.541	41.4834	114.413	41.4834	111.524	41.4834	104.338	41.4834	100.091	41.4834	112.541	41.4834
	41.4978	106.837	41.4978	104.972	41.4978	106.203	41.4978	110.077	41.4978	109.8	41.4978	110.415	41.4978	109.634	41.4978	110.786	41.4978	110.632	41.4978	106.429	41.4978	113.657	41.4978	114.075	41.4978	116.504	41.4978	109.897	41.4978	109.739	41.4978	100.984	41.4978	106.138	41.4978	112.814	41.4978	113.914	41.4978	112.876	41.4978	107.828	41.4978	100.438	41.4978	101.97	41.4978	113.748	41.4978
	41.5121	108.196	41.5121	99.7739	41.5121	108.604	41.5121	109.48	41.5121	111.359	41.5121	109.727	41.5121	110.713	41.5121	107.872	41.5121	109.876	41.5121	107.212	41.5121	108.098	41.5121	108.981	41.5121	113.114	41.5121	109.182	41.5121	112.119	41.5121	98.6713	41.5121	105.315	41.5121	115.317	41.5121	112.373	41.5121	112.084	41.5121	103.35	41.5121	103.378	41.5121	101.338	41.5121	114.629	41.5121
	41.5264	106.802	41.5264	94.4079	41.5264	112.282	41.5264	110.951	41.5264	111.541	41.5264	108.664	41.5264	112.981	41.5264	111.138	41.5264	112.105	41.5264	106.291	41.5264	106.695	41.5264	109.848	41.5264	111.403	41.5264	111.524	41.5264	114.478	41.5264	101.457	41.5264	104.28	41.5264	116.695	41.5264	110.674	41.5264	108.618	41.5264	98.366	41.5264	103.72	41.5264	105.597	41.5264	115.298	41.5264
	41.5407	100.888	41.5407	96.8904	41.5407	113.452	41.5407	112.075	41.5407	111.399	41.5407	108.828	41.5407	114.841	41.5407	111.399	41.5407	112.914	41.5407	107.138	41.5407	110.667	41.5407	109.886	41.5407	108.282	41.5407	110.441	41.5407	111.566	41.5407	104.189	41.5407	104.641	41.5407	116.753	41.5407	107.811	41.5407	105.448	41.5407	97.7692	41.5407	108.002	41.5407	109.515	41.5407	112.14	41.5407
	41.5551	99.8555	41.5551	96.4382	41.5551	110.538	41.5551	115.797	41.5551	110.995	41.5551	107.9	41.5551	112.613	41.5551	113.117	41.5551	116.142	41.5551	105.438	41.5551	109.578	41.5551	111.165	41.5551	109.709	41.5551	109.576	41.5551	111.159	41.5551	108.83	41.5551	103.534	41.5551	117.86	41.5551	111.324	41.5551	105.958	41.5551	99.2611	41.5551	106.543	41.5551	109.746	41.5551	107.186	41.5551
	41.5694	99.5897	41.5694	98.1352	41.5694	110.886	41.5694	114.872	41.5694	109.753	41.5694	104.988	41.5694	109.448	41.5694	113.648	41.5694	119.683	41.5694	108.897	41.5694	106.52	41.5694	108.075	41.5694	111.401	41.5694	109.42	41.5694	111.186	41.5694	109.044	41.5694	103.459	41.5694	117.061	41.5694	108.145	41.5694	104.928	41.5694	98.8904	41.5694	108.517	41.5694	110.469	41.5694	100.002	41.5694
	41.5837	98.9907	41.5837	104.056	41.5837	105.331	41.5837	116.354	41.5837	110.434	41.5837	106.531	41.5837	106.009	41.5837	111.597	41.5837	117.643	41.5837	112.995	41.5837	101.375	41.5837	106.345	41.5837	110.995	41.5837	105.028	41.5837	111.557	41.5837	111.324	41.5837	105.776	41.5837	116.711	41.5837	105.611	41.5837	104.965	41.5837	100.653	41.5837	106.165	41.5837	105.385	41.5837	99.2191	41.5837
	41.598	97.6131	41.598	108.597	41.598	104.07	41.598	119.112	41.598	108.228	41.598	106.247	41.598	102.902	41.598	116.956	41.598	115.049	41.598	112.774	41.598	104.979	41.598	106.606	41.598	113.531	41.598	102.527	41.598	113.441	41.598	113.718	41.598	107.035	41.598	111.259	41.598	101.762	41.598	105.788	41.598	104.03	41.598	104.741	41.598	108.538	41.598	102.441	41.598
	41.6123	97.0396	41.6123	110.977	41.6123	100.389	41.6123	118.823	41.6123	106.846	41.6123	107.098	41.6123	101.788	41.6123	120.606	41.6123	107.879	41.6123	117.098	41.6123	108.611	41.6123	103.734	41.6123	115.277	41.6123	105.375	41.6123	110.8	41.6123	112.557	41.6123	106.242	41.6123	106.916	41.6123	100.981	41.6123	106.713	41.6123	107.662	41.6123	105.242	41.6123	106.832	41.6123	102.895	41.6123
	41.6267	99.8671	41.6267	111.76	41.6267	100.958	41.6267	116.809	41.6267	108.953	41.6267	107.175	41.6267	104.851	41.6267	123.762	41.6267	106.324	41.6267	118.559	41.6267	107.226	41.6267	105.879	41.6267	117.814	41.6267	110.056	41.6267	106.345	41.6267	112.811	41.6267	109.844	41.6267	103.69	41.6267	103.291	41.6267	108.979	41.6267	114.385	41.6267	103.925	41.6267	103.179	41.6267	101.238	41.6267
	41.641	100.753	41.641	112.247	41.641	98.028	41.641	111.021	41.641	107.026	41.641	107.958	41.641	103.956	41.641	127.494	41.641	100.632	41.641	121.893	41.641	104.862	41.641	106.762	41.641	119.711	41.641	106.928	41.641	102.117	41.641	110.858	41.641	111.874	41.641	101.886	41.641	102.531	41.641	109.981	41.641	113.259	41.641	102.566	41.641	104.371	41.641	103.869	41.641
	41.6553	98.9277	41.6553	109.939	41.6553	101.238	41.6553	107.317	41.6553	105.597	41.6553	110.907	41.6553	104.657	41.6553	125.368	41.6553	96.697	41.6553	119.956	41.6553	104.091	41.6553	106.494	41.6553	115.718	41.6553	107.38	41.6553	103.051	41.6553	110.709	41.6553	114.921	41.6553	102.068	41.6553	103.751	41.6553	111.326	41.6553	111.937	41.6553	102.268	41.6553	103.114	41.6553	104.667	41.6553
	41.6696	100.914	41.6696	108.345	41.6696	105.326	41.6696	109.068	41.6696	105.03	41.6696	109.762	41.6696	104.604	41.6696	125.1	41.6696	100.538	41.6696	118.021	41.6696	106.62	41.6696	110.007	41.6696	113.382	41.6696	107.471	41.6696	104.096	41.6696	108.751	41.6696	117.765	41.6696	103.21	41.6696	102.226	41.6696	106.2	41.6696	109.112	41.6696	100.895	41.6696	103.874	41.6696	106.928	41.6696
	41.684	100.364	41.684	109.196	41.684	107.228	41.684	107.566	41.684	104.832	41.684	107.867	41.684	103.988	41.684	119.8	41.684	102.585	41.684	115.953	41.684	111.345	41.684	112.888	41.684	113.921	41.684	108.8	41.684	107.697	41.684	109.935	41.684	115.35	41.684	107.848	41.684	101.494	41.684	104.394	41.684	109.168	41.684	102.319	41.684	106.389	41.684	107.359	41.684
	41.6983	100.527	41.6983	105.937	41.6983	107.35	41.6983	110.163	41.6983	107.594	41.6983	105.986	41.6983	103.755	41.6983	116.667	41.6983	104.319	41.6983	111.883	41.6983	113.301	41.6983	112.818	41.6983	111.639	41.6983	108.275	41.6983	112.818	41.6983	111.226	41.6983	113.538	41.6983	111.55	41.6983	104.45	41.6983	107.266	41.6983	112.573	41.6983	102.855	41.6983	102.378	41.6983	109.406	41.6983
	41.7126	100.261	41.7126	107.995	41.7126	108.643	41.7126	109.552	41.7126	109.263	41.7126	107.953	41.7126	104.368	41.7126	110.301	41.7126	105.883	41.7126	108.226	41.7126	115.643	41.7126	113.914	41.7126	107.438	41.7126	111.506	41.7126	113.378	41.7126	110.513	41.7126	113.186	41.7126	113.608	41.7126	108.515	41.7126	109.047	41.7126	113.226	41.7126	103.249	41.7126	103.196	41.7126	107.958	41.7126
	41.7269	99.3823	41.7269	107.718	41.7269	106.76	41.7269	110.107	41.7269	109.816	41.7269	109.04	41.7269	107.147	41.7269	109.035	41.7269	107.557	41.7269	104.956	41.7269	111.296	41.7269	111.632	41.7269	108.305	41.7269	111.704	41.7269	114.256	41.7269	111.832	41.7269	112.476	41.7269	112.988	41.7269	108.042	41.7269	110.734	41.7269	114.028	41.7269	100.152	41.7269	101.928	41.7269	109.615	41.7269
	41.7413	102	41.7413	105.937	41.7413	107.552	41.7413	113.953	41.7413	108.841	41.7413	109.11	41.7413	110.221	41.7413	110.399	41.7413	105.995	41.7413	102.145	41.7413	113.734	41.7413	107.702	41.7413	107.016	41.7413	109.776	41.7413	114.415	41.7413	110.746	41.7413	107.846	41.7413	111.587	41.7413	107.739	41.7413	112.562	41.7413	115.911	41.7413	98.8904	41.7413	101.562	41.7413	110.436	41.7413
	41.7556	102.527	41.7556	108.131	41.7556	106.818	41.7556	115.746	41.7556	107.221	41.7556	111.224	41.7556	109.709	41.7556	112.772	41.7556	104.93	41.7556	105.347	41.7556	112.361	41.7556	104.07	41.7556	106.881	41.7556	109.443	41.7556	112.716	41.7556	106.972	41.7556	107.632	41.7556	109.597	41.7556	106.387	41.7556	113.135	41.7556	117.205	41.7556	99.5128	41.7556	98.6061	41.7556	105.832	41.7556
	41.7699	100.058	41.7699	107.706	41.7699	106.452	41.7699	113.24	41.7699	109.154	41.7699	112.981	41.7699	110.149	41.7699	117.562	41.7699	108.408	41.7699	104.485	41.7699	109.597	41.7699	107.117	41.7699	107.918	41.7699	107.469	41.7699	109.34	41.7699	107.184	41.7699	112.212	41.7699	105.613	41.7699	100.711	41.7699	114.86	41.7699	119.904	41.7699	98.1305	41.7699	98.5431	41.7699	102.147	41.7699
	41.7842	99.1002	41.7842	110.051	41.7842	108.702	41.7842	109.466	41.7842	110.66	41.7842	115.075	41.7842	111.765	41.7842	116.012	41.7842	105.611	41.7842	107.459	41.7842	107.921	41.7842	105.24	41.7842	112.114	41.7842	103.406	41.7842	106.709	41.7842	110.483	41.7842	114.59	41.7842	103.417	41.7842	99.0396	41.7842	114.851	41.7842	117.079	41.7842	96.9044	41.7842	99.7203	41.7842	101.2	41.7842
	41.7986	100.14	41.7986	112.207	41.7986	111.182	41.7986	108.331	41.7986	109.557	41.7986	116.923	41.7986	113.897	41.7986	111.837	41.7986	105.552	41.7986	108.921	41.7986	105.023	41.7986	106.914	41.7986	112.469	41.7986	101.508	41.7986	108.457	41.7986	109.007	41.7986	114.657	41.7986	103.762	41.7986	98.4336	41.7986	112.613	41.7986	115.142	41.7986	94.9744	41.7986	100.809	41.7986	102.189	41.7986
	41.8129	101.2	41.8129	113.005	41.8129	113.932	41.8129	109.543	41.8129	109.068	41.8129	111.765	41.8129	113.385	41.8129	110.41	41.8129	107.427	41.8129	106.793	41.8129	104.795	41.8129	106.277	41.8129	111.862	41.8129	99.0513	41.8129	111.35	41.8129	110.508	41.8129	117.089	41.8129	103.319	41.8129	95.7482	41.8129	108.664	41.8129	113.24	41.8129	95.0466	41.8129	101.387	41.8129	103.648	41.8129
	41.8272	101.075	41.8272	110.242	41.8272	111.096	41.8272	107.911	41.8272	111.578	41.8272	109.937	41.8272	113.179	41.8272	105.93	41.8272	108.552	41.8272	103.392	41.8272	104.753	41.8272	107.343	41.8272	111.613	41.8272	100.851	41.8272	113.138	41.8272	112.305	41.8272	113.55	41.8272	107.515	41.8272	93.1212	41.8272	106.065	41.8272	112.904	41.8272	96.6527	41.8272	102.31	41.8272	103.55	41.8272
	41.8415	100.795	41.8415	106.336	41.8415	110.597	41.8415	108.795	41.8415	113.897	41.8415	107.995	41.8415	113.958	41.8415	106.746	41.8415	112.364	41.8415	106.45	41.8415	105.413	41.8415	110.585	41.8415	108.599	41.8415	101.69	41.8415	111.096	41.8415	112.396	41.8415	111.8	41.8415	107.681	41.8415	99.4009	41.8415	107.48	41.8415	114.221	41.8415	98.2587	41.8415	99.8998	41.8415	104.555	41.8415
	41.8559	99.4779	41.8559	107.324	41.8559	109.573	41.8559	111.65	41.8559	113.723	41.8559	110.326	41.8559	117.73	41.8559	105.704	41.8559	112.172	41.8559	108.541	41.8559	104.026	41.8559	113.051	41.8559	108.163	41.8559	105.179	41.8559	103.872	41.8559	115.639	41.8559	111.797	41.8559	110.476	41.8559	102.816	41.8559	107.28	41.8559	113.541	41.8559	101.821	41.8559	105.769	41.8559	104.564	41.8559
	41.8702	99.6713	41.8702	108.517	41.8702	111.965	41.8702	110.091	41.8702	111.184	41.8702	106.389	41.8702	118.121	41.8702	106.422	41.8702	113.86	41.8702	112.506	41.8702	102.918	41.8702	111.925	41.8702	106.746	41.8702	107.016	41.8702	102.797	41.8702	117.559	41.8702	110.471	41.8702	110.431	41.8702	107.42	41.8702	108.245	41.8702	109.97	41.8702	105.121	41.8702	109.718	41.8702	105.03	41.8702
	41.8845	100.378	41.8845	108.66	41.8845	113.352	41.8845	113.063	41.8845	110.953	41.8845	103.953	41.8845	117.557	41.8845	104.594	41.8845	113.897	41.8845	116.657	41.8845	103.86	41.8845	109.445	41.8845	102.273	41.8845	108.429	41.8845	100.527	41.8845	117.515	41.8845	107.625	41.8845	112.03	41.8845	113.888	41.8845	107.702	41.8845	110.69	41.8845	109.711	41.8845	106.995	41.8845	104.301	41.8845
	41.8988	98.7716	41.8988	113.205	41.8988	111.403	41.8988	116.291	41.8988	107.016	41.8988	101.956	41.8988	115.953	41.8988	108.436	41.8988	117.028	41.8988	121.112	41.8988	101.047	41.8988	109.527	41.8988	98.9814	41.8988	113.224	41.8988	98.035	41.8988	113.741	41.8988	112.935	41.8988	115.786	41.8988	115.988	41.8988	106.128	41.8988	107.96	41.8988	111.828	41.8988	108.457	41.8988	101.629	41.8988
	41.9132	96.6154	41.9132	113.508	41.9132	109.571	41.9132	109.534	41.9132	110.667	41.9132	98.9557	41.9132	116.126	41.9132	110.881	41.9132	118.009	41.9132	121.998	41.9132	100.634	41.9132	109.256	41.9132	97.676	41.9132	116.716	41.9132	96.8974	41.9132	109.086	41.9132	118.767	41.9132	115.769	41.9132	118.305	41.9132	105.186	41.9132	105.079	41.9132	114.471	41.9132	107.956	41.9132	102.664	41.9132
	41.9275	97.8228	41.9275	115.48	41.9275	110.165	41.9275	107.816	41.9275	111.709	41.9275	102.485	41.9275	117.478	41.9275	109.403	41.9275	117.375	41.9275	124.846	41.9275	97.5711	41.9275	108.795	41.9275	97.3799	41.9275	116.587	41.9275	96.1865	41.9275	109.657	41.9275	119.739	41.9275	115.921	41.9275	116.776	41.9275	105.851	41.9275	103.613	41.9275	115.681	41.9275	106.245	41.9275	102.226	41.9275
	41.9418	98.3846	41.9418	113.984	41.9418	106.732	41.9418	106.809	41.9418	111.443	41.9418	105.781	41.9418	114.494	41.9418	110.923	41.9418	112.573	41.9418	121.564	41.9418	104.231	41.9418	112.737	41.9418	94.5012	41.9418	116.413	41.9418	99.9837	41.9418	107.583	41.9418	118.28	41.9418	115.343	41.9418	115.998	41.9418	108.802	41.9418	101.83	41.9418	114.807	41.9418	105.678	41.9418	105.855	41.9418
	41.9561	97.2494	41.9561	109.047	41.9561	105.592	41.9561	110.627	41.9561	114.725	41.9561	108.021	41.9561	113.604	41.9561	110.357	41.9561	105.832	41.9561	117.387	41.9561	108.24	41.9561	111.755	41.9561	93.5828	41.9561	116.744	41.9561	102.289	41.9561	108.835	41.9561	116.867	41.9561	112.452	41.9561	115.531	41.9561	108.45	41.9561	103.002	41.9561	114.268	41.9561	100.676	41.9561	106.779	41.9561
	41.9704	98.986	41.9704	102.879	41.9704	104.098	41.9704	112.928	41.9704	120.788	41.9704	110.422	41.9704	107.762	41.9704	109.214	41.9704	102.058	41.9704	112.608	41.9704	111.65	41.9704	114.291	41.9704	93.1562	41.9704	120.072	41.9704	104.303	41.9704	106.415	41.9704	114.033	41.9704	109.958	41.9704	111.83	41.9704	107.622	41.9704	100.765	41.9704	109.972	41.9704	98.5152	41.9704	110.487	41.9704
	41.9848	98.0163	41.9848	99.6806	41.9848	109.254	41.9848	115.193	41.9848	120.816	41.9848	116.445	41.9848	109.559	41.9848	109.734	41.9848	100.247	41.9848	112.14	41.9848	116.448	41.9848	113.599	41.9848	97.007	41.9848	120.047	41.9848	108.814	41.9848	106.427	41.9848	116.606	41.9848	105.783	41.9848	112.755	41.9848	108.429	41.9848	97.9674	41.9848	106.193	41.9848	101.711	41.9848	112.357	41.9848
	41.9991	98.4406	41.9991	104.835	41.9991	115.396	41.9991	117.219	41.9991	120.853	41.9991	120.841	41.9991	109.033	41.9991	106.504	41.9991	96.3054	41.9991	108.862	41.9991	114.769	41.9991	109.986	41.9991	103.252	41.9991	117.986	41.9991	110.862	41.9991	111.562	41.9991	115.779	41.9991	104.702	41.9991	107.979	41.9991	112.326	41.9991	101.918	41.9991	106.189	41.9991	106.364	41.9991	110.089	41.9991
	42.0134	94.4452	42.0134	109.73	42.0134	119.711	42.0134	116.51	42.0134	120.35	42.0134	119.786	42.0134	108.641	42.0134	103.163	42.0134	98.2867	42.0134	107	42.0134	117.608	42.0134	106.396	42.0134	106.923	42.0134	115.599	42.0134	117.259	42.0134	114.956	42.0134	118.396	42.0134	103.681	42.0134	109.737	42.0134	112.629	42.0134	104.023	42.0134	104.774	42.0134	110.876	42.0134	108.949	42.0134
	42.0277	92.8275	42.0277	113.695	42.0277	117.408	42.0277	117.545	42.0277	118.399	42.0277	118.744	42.0277	110.974	42.0277	101.718	42.0277	102.082	42.0277	105.804	42.0277	113.988	42.0277	104.385	42.0277	111.464	42.0277	114.312	42.0277	119.664	42.0277	117.643	42.0277	115.753	42.0277	105.734	42.0277	111.119	42.0277	111.172	42.0277	104.814	42.0277	106.585	42.0277	107.984	42.0277	104.494	42.0277
	42.0421	93.1142	42.0421	117.436	42.0421	113.657	42.0421	116.261	42.0421	114.83	42.0421	114.434	42.0421	113.706	42.0421	104.198	42.0421	107.753	42.0421	108.49	42.0421	107.231	42.0421	103.69	42.0421	115.636	42.0421	110.907	42.0421	120.042	42.0421	117.019	42.0421	118.205	42.0421	108.133	42.0421	110.345	42.0421	105.697	42.0421	100.762	42.0421	109.27	42.0421	108.079	42.0421	100.233	42.0421
	42.0564	94.6177	42.0564	119.054	42.0564	110.441	42.0564	108.853	42.0564	114.392	42.0564	110.322	42.0564	113.881	42.0564	107.909	42.0564	112.564	42.0564	106.732	42.0564	101.851	42.0564	104.674	42.0564	116.221	42.0564	107.585	42.0564	116.49	42.0564	114.331	42.0564	116.319	42.0564	111.527	42.0564	108.352	42.0564	104.343	42.0564	104.35	42.0564	115.268	42.0564	107.245	42.0564	97.5431	42.0564
	42.0707	96.1702	42.0707	122.259	42.0707	111.429	42.0707	107.459	42.0707	113.305	42.0707	114.291	42.0707	111.958	42.0707	112.082	42.0707	117.38	42.0707	108.851	42.0707	99.3077	42.0707	109.117	42.0707	116.816	42.0707	103.695	42.0707	115.301	42.0707	112.972	42.0707	110.846	42.0707	112.811	42.0707	99.7086	42.0707	101.923	42.0707	105.55	42.0707	119.641	42.0707	104.925	42.0707	96.7925	42.0707
	42.085	96.4965	42.085	117.601	42.085	107.893	42.085	107.429	42.085	113.527	42.085	114.732	42.085	110.198	42.085	115.58	42.085	117.096	42.085	110.34	42.085	101.35	42.085	114.256	42.085	116.564	42.085	103.331	42.085	113.007	42.085	112.051	42.085	104.902	42.085	116.364	42.085	100.373	42.085	100.506	42.085	107.846	42.085	120.879	42.085	102.476	42.085	99.958	42.085
	42.0994	94.4126	42.0994	113.112	42.0994	107.762	42.0994	111.026	42.0994	113.338	42.0994	113.345	42.0994	107.608	42.0994	118.354	42.0994	112.345	42.0994	113.96	42.0994	102.608	42.0994	114.797	42.0994	117.706	42.0994	103.361	42.0994	110.953	42.0994	109.944	42.0994	100.925	42.0994	118.499	42.0994	102.487	42.0994	97.3427	42.0994	108.872	42.0994	120.841	42.0994	97.6923	42.0994	102.72	42.0994
	42.1137	96.5012	42.1137	110.033	42.1137	106.988	42.1137	109.543	42.1137	117.769	42.1137	108.797	42.1137	105.217	42.1137	118.681	42.1137	110.375	42.1137	115.452	42.1137	103.529	42.1137	116.096	42.1137	114.214	42.1137	107.184	42.1137	109.203	42.1137	109.082	42.1137	102.322	42.1137	115.629	42.1137	103.247	42.1137	98.5501	42.1137	106.524	42.1137	117.345	42.1137	95.4615	42.1137	105.753	42.1137
	42.128	98.324	42.128	109.319	42.128	112.35	42.128	109.79	42.128	119.317	42.128	109.478	42.128	109.019	42.128	116.249	42.128	109.517	42.128	119.17	42.128	108.96	42.128	113.499	42.128	113.695	42.128	108.406	42.128	110.455	42.128	106.937	42.128	104.366	42.128	113.089	42.128	103.392	42.128	102.492	42.128	106.897	42.128	116.96	42.128	96.8228	42.128	106.802	42.128
	42.1423	97.4312	42.1423	113.03	42.1423	117.149	42.1423	111.121	42.1423	121.818	42.1423	107.329	42.1423	110.692	42.1423	114.543	42.1423	109.324	42.1423	119.753	42.1423	109.674	42.1423	109.098	42.1423	112.704	42.1423	107.988	42.1423	111.697	42.1423	107.531	42.1423	105.676	42.1423	111.557	42.1423	105.417	42.1423	105.147	42.1423	111.107	42.1423	113.371	42.1423	100.653	42.1423	105.62	42.1423
	42.1567	93.8485	42.1567	113.977	42.1567	117.128	42.1567	111.121	42.1567	121.149	42.1567	108.958	42.1567	116.424	42.1567	112.981	42.1567	110.487	42.1567	119.879	42.1567	110.809	42.1567	107.513	42.1567	111.124	42.1567	112.478	42.1567	114.751	42.1567	107.11	42.1567	111.832	42.1567	109.522	42.1567	105.543	42.1567	105.935	42.1567	110.452	42.1567	108.089	42.1567	106.103	42.1567	111.471	42.1567
	42.171	94.5944	42.171	113.441	42.171	112.34	42.171	112.417	42.171	119.688	42.171	108.373	42.171	118.256	42.171	113.597	42.171	112.042	42.171	122.359	42.171	108.932	42.171	106.573	42.171	110.082	42.171	113.033	42.171	118.427	42.171	107.713	42.171	111.021	42.171	105.709	42.171	105.331	42.171	107.974	42.171	108.473	42.171	102.937	42.171	107.795	42.171	113.543	42.171
	42.1853	97.669	42.1853	108.718	42.1853	113.676	42.1853	115.305	42.1853	118.97	42.1853	109.294	42.1853	121.522	42.1853	113.11	42.1853	113.949	42.1853	125.846	42.1853	109.389	42.1853	104.541	42.1853	109.324	42.1853	109.832	42.1853	118.865	42.1853	109.152	42.1853	109.154	42.1853	103.741	42.1853	105.946	42.1853	105.305	42.1853	105.918	42.1853	97.1935	42.1853	112.364	42.1853	112.548	42.1853
	42.1996	97.373	42.1996	104.683	42.1996	112.1	42.1996	115.825	42.1996	118.748	42.1996	111.466	42.1996	123.142	42.1996	112.378	42.1996	115.522	42.1996	122.371	42.1996	112.098	42.1996	107.557	42.1996	105.338	42.1996	111.671	42.1996	117.389	42.1996	108.121	42.1996	109.916	42.1996	108.065	42.1996	101.156	42.1996	111.734	42.1996	110.457	42.1996	95.5012	42.1996	116.047	42.1996	114.354	42.1996
	42.214	97.4033	42.214	104.811	42.214	113.028	42.214	119.52	42.214	117.958	42.214	115.126	42.214	120.772	42.214	112.305	42.214	118.149	42.214	121.375	42.214	113.021	42.214	108.883	42.214	104.028	42.214	113.441	42.214	120.224	42.214	108.443	42.214	104.956	42.214	105.34	42.214	101.804	42.214	112.466	42.214	108.862	42.214	93.1655	42.214	116.674	42.214	113.816	42.214
	42.2283	97.7646	42.2283	105.424	42.2283	113.296	42.2283	118.291	42.2283	114.168	42.2283	118.601	42.2283	116.026	42.2283	111.403	42.2283	116.179	42.2283	118.014	42.2283	109.846	42.2283	110.746	42.2283	105.576	42.2283	112.944	42.2283	116.953	42.2283	109.993	42.2283	103.396	42.2283	105.545	42.2283	107.678	42.2283	115.084	42.2283	109.375	42.2283	92.8345	42.2283	114.916	42.2283	113.816	42.2283
	42.2426	96.0909	42.2426	101.522	42.2426	113.072	42.2426	116.531	42.2426	114.107	42.2426	117.455	42.2426	111.769	42.2426	112.07	42.2426	113.219	42.2426	114.406	42.2426	110.821	42.2426	111.779	42.2426	105.156	42.2426	111.399	42.2426	117.058	42.2426	110.219	42.2426	103.361	42.2426	104.807	42.2426	109.709	42.2426	113.534	42.2426	108.956	42.2426	93.9883	42.2426	111.809	42.2426	110.259	42.2426
	42.2569	98.3007	42.2569	106.613	42.2569	111.077	42.2569	112.627	42.2569	117.872	42.2569	115.147	42.2569	109.026	42.2569	109.354	42.2569	112.578	42.2569	115.231	42.2569	110.368	42.2569	114.746	42.2569	103.604	42.2569	114.35	42.2569	115.317	42.2569	111.303	42.2569	104.797	42.2569	104.508	42.2569	111.249	42.2569	115.751	42.2569	104.751	42.2569	95.6737	42.2569	107.009	42.2569	106.128	42.2569
	42.2713	99.4825	42.2713	109.527	42.2713	115.014	42.2713	109.562	42.2713	118.385	42.2713	113.907	42.2713	105.527	42.2713	108.865	42.2713	111.499	42.2713	117.802	42.2713	111.641	42.2713	115.27	42.2713	103.441	42.2713	114.504	42.2713	115.1	42.2713	110.671	42.2713	103.692	42.2713	104.669	42.2713	107.04	42.2713	118.168	42.2713	103.177	42.2713	104.373	42.2713	106.037	42.2713	104.338	42.2713
	42.2856	96.7366	42.2856	114.021	42.2856	116.431	42.2856	106.599	42.2856	119.093	42.2856	112.464	42.2856	106.406	42.2856	109.995	42.2856	104.946	42.2856	114.517	42.2856	110.487	42.2856	114.163	42.2856	103.483	42.2856	114.319	42.2856	113.382	42.2856	111.741	42.2856	107.256	42.2856	103.462	42.2856	110.73	42.2856	115.671	42.2856	102.942	42.2856	106.45	42.2856	108.646	42.2856	101.261	42.2856
	42.2999	95.7459	42.2999	114.548	42.2999	114.466	42.2999	105.713	42.2999	116.03	42.2999	114.138	42.2999	109.378	42.2999	109.331	42.2999	103.671	42.2999	112.998	42.2999	106.35	42.2999	114.793	42.2999	105.748	42.2999	113.676	42.2999	111.751	42.2999	111.895	42.2999	109.371	42.2999	104.986	42.2999	109.333	42.2999	118.028	42.2999	104.543	42.2999	109.375	42.2999	107.667	42.2999	100.995	42.2999
	42.3142	94.1842	42.3142	113.646	42.3142	114.403	42.3142	108.014	42.3142	115.441	42.3142	111.755	42.3142	107.66	42.3142	110.501	42.3142	102.72	42.3142	114.984	42.3142	105.751	42.3142	113.382	42.3142	104.641	42.3142	110.823	42.3142	113.156	42.3142	110.559	42.3142	111.378	42.3142	105.373	42.3142	110.261	42.3142	117.105	42.3142	107.305	42.3142	108.939	42.3142	106.932	42.3142	102.044	42.3142
	42.3285	98.7389	42.3285	110.359	42.3285	115.641	42.3285	113.163	42.3285	116.739	42.3285	111.832	42.3285	109.14	42.3285	110.42	42.3285	103.296	42.3285	118.294	42.3285	107.956	42.3285	112.718	42.3285	106.154	42.3285	107.091	42.3285	111.664	42.3285	110.329	42.3285	112.727	42.3285	109.851	42.3285	108.772	42.3285	116.156	42.3285	107.914	42.3285	106.24	42.3285	107.993	42.3285	101.653	42.3285
	42.3429	98.9883	42.3429	107.014	42.3429	112.084	42.3429	116.557	42.3429	115.473	42.3429	110.816	42.3429	110.93	42.3429	105.632	42.3429	102.653	42.3429	117.207	42.3429	108.562	42.3429	110.079	42.3429	104.583	42.3429	106.902	42.3429	110.911	42.3429	109.322	42.3429	113.984	42.3429	113.576	42.3429	106.305	42.3429	117.217	42.3429	112.338	42.3429	107.324	42.3429	104.443	42.3429	103.72	42.3429
	42.3572	101.408	42.3572	107.886	42.3572	112.413	42.3572	118.814	42.3572	114.38	42.3572	106.716	42.3572	110.601	42.3572	105.135	42.3572	100.9	42.3572	115.909	42.3572	108.252	42.3572	109.177	42.3572	103.599	42.3572	102.832	42.3572	108.455	42.3572	109.615	42.3572	114.795	42.3572	113.779	42.3572	109.888	42.3572	113.263	42.3572	112.282	42.3572	105.049	42.3572	104.513	42.3572	101.499	42.3572
	42.3715	105.445	42.3715	110.049	42.3715	113.597	42.3715	117.529	42.3715	116.168	42.3715	110.508	42.3715	111.872	42.3715	105.576	42.3715	101.326	42.3715	113.977	42.3715	109.256	42.3715	106.599	42.3715	109.464	42.3715	101.818	42.3715	109.835	42.3715	110.287	42.3715	114.737	42.3715	113.263	42.3715	111.981	42.3715	109.96	42.3715	113.881	42.3715	107.471	42.3715	105.711	42.3715	101.294	42.3715
	42.3858	106.089	42.3858	106.965	42.3858	111.156	42.3858	117.422	42.3858	118.841	42.3858	108.918	42.3858	111.991	42.3858	104.529	42.3858	105.986	42.3858	112.124	42.3858	111.779	42.3858	108.298	42.3858	109.298	42.3858	101.837	42.3858	110.93	42.3858	109.063	42.3858	114.648	42.3858	114.343	42.3858	113.58	42.3858	102.284	42.3858	111.156	42.3858	108.193	42.3858	106.41	42.3858	101.107	42.3858
	42.4002	105.548	42.4002	110.284	42.4002	112.59	42.4002	117.305	42.4002	118.564	42.4002	106.601	42.4002	110.478	42.4002	104.294	42.4002	109.35	42.4002	116.068	42.4002	112.184	42.4002	108.79	42.4002	111.152	42.4002	107.881	42.4002	114.042	42.4002	108.266	42.4002	114.38	42.4002	116.082	42.4002	115.089	42.4002	99.3753	42.4002	108.263	42.4002	109.907	42.4002	110.002	42.4002	103.93	42.4002
	42.4145	103.949	42.4145	110.594	42.4145	110.783	42.4145	115.156	42.4145	118.569	42.4145	106.869	42.4145	108.515	42.4145	102.797	42.4145	113.072	42.4145	114.408	42.4145	113.42	42.4145	107.874	42.4145	112.023	42.4145	109.268	42.4145	111.573	42.4145	105.904	42.4145	113.739	42.4145	115.189	42.4145	111.55	42.4145	98.3636	42.4145	104.918	42.4145	110.648	42.4145	111.907	42.4145	107.072	42.4145
	42.4288	103.981	42.4288	112.986	42.4288	112.205	42.4288	114.755	42.4288	117.508	42.4288	106.96	42.4288	111.41	42.4288	103.478	42.4288	112.837	42.4288	113.403	42.4288	113.203	42.4288	106.841	42.4288	112.988	42.4288	111.268	42.4288	108.266	42.4288	109.72	42.4288	114.315	42.4288	112.242	42.4288	111.096	42.4288	100.408	42.4288	105.198	42.4288	109.238	42.4288	111.324	42.4288	107.294	42.4288
	42.4431	104.196	42.4431	108.97	42.4431	112.914	42.4431	116.35	42.4431	113.235	42.4431	110.364	42.4431	113.993	42.4431	102.66	42.4431	113.235	42.4431	112.809	42.4431	111.441	42.4431	107.8	42.4431	113.496	42.4431	113.079	42.4431	107.254	42.4431	109.767	42.4431	115.765	42.4431	111.774	42.4431	111.184	42.4431	106.552	42.4431	110.958	42.4431	106.389	42.4431	109.632	42.4431	107.653	42.4431
	42.4575	104.105	42.4575	108.559	42.4575	116.723	42.4575	114.977	42.4575	113.564	42.4575	108.585	42.4575	107.657	42.4575	105.825	42.4575	115.448	42.4575	111.508	42.4575	113.592	42.4575	109.807	42.4575	108.741	42.4575	114.163	42.4575	108.51	42.4575	108.296	42.4575	116.8	42.4575	113.858	42.4575	111.538	42.4575	110	42.4575	114.247	42.4575	104.152	42.4575	111.364	42.4575	108.977	42.4575
	42.4718	106.597	42.4718	109.075	42.4718	117.576	42.4718	116.303	42.4718	115.228	42.4718	109.462	42.4718	107.214	42.4718	107.902	42.4718	112.238	42.4718	111.774	42.4718	113.065	42.4718	112.508	42.4718	106.951	42.4718	111.522	42.4718	106.923	42.4718	108.359	42.4718	115.52	42.4718	117.002	42.4718	108.394	42.4718	109.716	42.4718	112.653	42.4718	102.653	42.4718	110.611	42.4718	106.881	42.4718
	42.4861	110.599	42.4861	108.648	42.4861	118.002	42.4861	116.823	42.4861	115.991	42.4861	111.629	42.4861	108.38	42.4861	107.599	42.4861	110.14	42.4861	111.366	42.4861	111.396	42.4861	111.723	42.4861	106.247	42.4861	113.445	42.4861	103.65	42.4861	108.023	42.4861	112.387	42.4861	117.378	42.4861	109.977	42.4861	113.198	42.4861	113.175	42.4861	103.119	42.4861	106.191	42.4861	106.147	42.4861
	42.5004	109.683	42.5004	112.212	42.5004	117.881	42.5004	114.585	42.5004	118.874	42.5004	110.005	42.5004	108.45	42.5004	112.779	42.5004	109.219	42.5004	108.033	42.5004	111.786	42.5004	114.622	42.5004	104.727	42.5004	108.375	42.5004	101.881	42.5004	110.967	42.5004	115.259	42.5004	117.702	42.5004	108.033	42.5004	113.746	42.5004	114.21	42.5004	102.254	42.5004	107.387	42.5004	103.636	42.5004
	42.5148	110.261	42.5148	114.035	42.5148	116.128	42.5148	116.24	42.5148	119.529	42.5148	112.291	42.5148	107.543	42.5148	118.075	42.5148	109.336	42.5148	104.562	42.5148	111.65	42.5148	111.506	42.5148	108.984	42.5148	106.772	42.5148	106.862	42.5148	111.965	42.5148	111.974	42.5148	112.641	42.5148	108.786	42.5148	114.026	42.5148	111.564	42.5148	102.483	42.5148	107.939	42.5148	102.86	42.5148
	42.5291	105.149	42.5291	114.991	42.5291	117.767	42.5291	117.688	42.5291	120.517	42.5291	113.135	42.5291	106.075	42.5291	120.347	42.5291	113.956	42.5291	102.273	42.5291	110.825	42.5291	113.788	42.5291	111.681	42.5291	106.725	42.5291	107.576	42.5291	111.403	42.5291	113.448	42.5291	111.457	42.5291	111.774	42.5291	112.963	42.5291	108.182	42.5291	103.112	42.5291	108.161	42.5291	99.7529	42.5291
	42.5434	101.851	42.5434	111	42.5434	120.487	42.5434	116.904	42.5434	123.431	42.5434	111.415	42.5434	107.869	42.5434	121.559	42.5434	114.804	42.5434	100.298	42.5434	108.755	42.5434	111.678	42.5434	114.564	42.5434	107.944	42.5434	109.212	42.5434	111.921	42.5434	116.389	42.5434	112.063	42.5434	114.674	42.5434	113.354	42.5434	107.504	42.5434	104.436	42.5434	109.767	42.5434	100.196	42.5434
	42.5577	100.769	42.5577	111.247	42.5577	115.751	42.5577	119.932	42.5577	128.629	42.5577	115.238	42.5577	106.203	42.5577	117.618	42.5577	115.023	42.5577	97.662	42.5577	111.839	42.5577	110.359	42.5577	114.83	42.5577	104.2	42.5577	105.319	42.5577	112.31	42.5577	117.825	42.5577	113.86	42.5577	114.664	42.5577	113.063	42.5577	104.809	42.5577	103.904	42.5577	106.012	42.5577	103.131	42.5577
	42.5721	101.858	42.5721	108.909	42.5721	116.343	42.5721	125.061	42.5721	127.45	42.5721	113.807	42.5721	110.394	42.5721	114.907	42.5721	116.012	42.5721	100.179	42.5721	112.126	42.5721	109.182	42.5721	118.545	42.5721	105.522	42.5721	107.238	42.5721	116.268	42.5721	118.387	42.5721	111.068	42.5721	115.028	42.5721	115.277	42.5721	107.051	42.5721	106.967	42.5721	103.671	42.5721	106.058	42.5721
	42.5864	104.897	42.5864	108.047	42.5864	115.289	42.5864	125.925	42.5864	125.744	42.5864	116.522	42.5864	111.291	42.5864	114.231	42.5864	110.014	42.5864	105.441	42.5864	114.263	42.5864	109.296	42.5864	119.748	42.5864	106.261	42.5864	111.464	42.5864	116.618	42.5864	121.769	42.5864	114.527	42.5864	117.156	42.5864	112.322	42.5864	113.804	42.5864	105.483	42.5864	103.224	42.5864	107.354	42.5864
	42.6007	104.662	42.6007	110.974	42.6007	115.977	42.6007	127.401	42.6007	128.704	42.6007	118.147	42.6007	112.909	42.6007	115.648	42.6007	111.399	42.6007	110.154	42.6007	114.949	42.6007	111.119	42.6007	117.154	42.6007	105.683	42.6007	112.816	42.6007	113.077	42.6007	122.135	42.6007	118.629	42.6007	116.909	42.6007	108.147	42.6007	115.343	42.6007	104.828	42.6007	105.772	42.6007	108.245	42.6007
	42.615	104.627	42.615	111.196	42.615	118.499	42.615	129.59	42.615	124.576	42.615	122.058	42.615	116.991	42.615	113.131	42.615	105.641	42.615	110.977	42.615	115.788	42.615	110.047	42.615	114.324	42.615	103.758	42.615	115.667	42.615	110.566	42.615	120.725	42.615	119.438	42.615	115.821	42.615	105.958	42.615	113.865	42.615	103.846	42.615	107.716	42.615	108.331	42.615
	42.6294	109.872	42.6294	114.436	42.6294	119.336	42.6294	124.056	42.6294	121.55	42.6294	123.413	42.6294	119.207	42.6294	110.653	42.6294	105.168	42.6294	114.655	42.6294	113.21	42.6294	108.925	42.6294	115.291	42.6294	106.375	42.6294	113.979	42.6294	110.035	42.6294	119.082	42.6294	118.14	42.6294	115.403	42.6294	106.205	42.6294	114.259	42.6294	105.734	42.6294	107.408	42.6294	108.718	42.6294
	42.6437	110.755	42.6437	117.9	42.6437	118.172	42.6437	122.291	42.6437	117.499	42.6437	122.354	42.6437	119.084	42.6437	113.121	42.6437	104.716	42.6437	111.804	42.6437	112.333	42.6437	110.746	42.6437	112.958	42.6437	104.277	42.6437	115.254	42.6437	106.368	42.6437	119.359	42.6437	115.685	42.6437	110.711	42.6437	104.73	42.6437	113.706	42.6437	103.403	42.6437	108.245	42.6437	111.147	42.6437
	42.658	111.818	42.658	118.527	42.658	116.674	42.658	119.359	42.658	110.702	42.658	121.466	42.658	117.145	42.658	111.678	42.658	102.713	42.658	110.573	42.658	109.142	42.658	108.786	42.658	115.732	42.658	106.133	42.658	113.303	42.658	101.737	42.658	116.485	42.658	113	42.658	108.776	42.658	105.037	42.658	110.958	42.658	101.972	42.658	110.177	42.658	112.431	42.658
	42.6723	111.042	42.6723	120.809	42.6723	122.198	42.6723	117.702	42.6723	111.501	42.6723	119.848	42.6723	119.59	42.6723	109.928	42.6723	107.835	42.6723	110.357	42.6723	107.96	42.6723	108.774	42.6723	116.014	42.6723	108.543	42.6723	112.019	42.6723	102.58	42.6723	115.319	42.6723	113.466	42.6723	106.902	42.6723	105.681	42.6723	108.678	42.6723	102.939	42.6723	109.079	42.6723	107.895	42.6723
	42.6867	112.811	42.6867	116.998	42.6867	123.422	42.6867	112.301	42.6867	112.907	42.6867	117.2	42.6867	121.823	42.6867	106.991	42.6867	106.058	42.6867	104.725	42.6867	107.51	42.6867	109.079	42.6867	112.923	42.6867	108.424	42.6867	109.837	42.6867	102.867	42.6867	112.438	42.6867	112.765	42.6867	111.506	42.6867	105.66	42.6867	107.804	42.6867	106.221	42.6867	104.772	42.6867	108.988	42.6867
	42.701	110.944	42.701	118.145	42.701	120.247	42.701	113.291	42.701	117.126	42.701	118.172	42.701	119.252	42.701	105.543	42.701	107.049	42.701	105.135	42.701	111.21	42.701	112.69	42.701	109.331	42.701	108.986	42.701	102.867	42.701	103.406	42.701	109.566	42.701	112.058	42.701	112.443	42.701	108.48	42.701	106.361	42.701	108.268	42.701	102.858	42.701	110.73	42.701
	42.7153	108.436	42.7153	119.522	42.7153	116.531	42.7153	114.527	42.7153	117.308	42.7153	115.841	42.7153	121.664	42.7153	102.317	42.7153	108.855	42.7153	105.837	42.7153	112.005	42.7153	113.368	42.7153	108.58	42.7153	109.266	42.7153	105.394	42.7153	108.047	42.7153	105.879	42.7153	109.96	42.7153	114.14	42.7153	107.618	42.7153	106.478	42.7153	108.981	42.7153	101.578	42.7153	107.776	42.7153
	42.7296	111.674	42.7296	122.464	42.7296	117.014	42.7296	113.597	42.7296	121.685	42.7296	118.629	42.7296	120.478	42.7296	108.886	42.7296	105.702	42.7296	110.471	42.7296	109.462	42.7296	112.336	42.7296	105.478	42.7296	111.438	42.7296	111.825	42.7296	111.713	42.7296	106.044	42.7296	108.471	42.7296	114.555	42.7296	107.765	42.7296	106.324	42.7296	108.907	42.7296	104.89	42.7296	104.478	42.7296
	42.7439	110.918	42.7439	123.464	42.7439	118.238	42.7439	116.424	42.7439	125.037	42.7439	118.245	42.7439	123.587	42.7439	111.49	42.7439	106.587	42.7439	111.214	42.7439	104.641	42.7439	114.793	42.7439	101.026	42.7439	110.928	42.7439	114.126	42.7439	110.681	42.7439	108.17	42.7439	105.611	42.7439	110.254	42.7439	109.145	42.7439	108.119	42.7439	109.191	42.7439	108.03	42.7439	101.744	42.7439
	42.7583	107.904	42.7583	120.853	42.7583	119.841	42.7583	118.951	42.7583	121.499	42.7583	117.443	42.7583	120.79	42.7583	110.702	42.7583	108.935	42.7583	108.653	42.7583	107.604	42.7583	113.364	42.7583	97.6806	42.7583	109.823	42.7583	119.14	42.7583	114.953	42.7583	110.543	42.7583	107.096	42.7583	105.417	42.7583	112.235	42.7583	107.107	42.7583	107.685	42.7583	113.932	42.7583	100.995	42.7583
	42.7726	102.578	42.7726	118.681	42.7726	123.655	42.7726	115.023	42.7726	123.366	42.7726	114.455	42.7726	116.998	42.7726	109.897	42.7726	107.65	42.7726	107.671	42.7726	106.324	42.7726	110.294	42.7726	97.4312	42.7726	109.671	42.7726	120.138	42.7726	116.205	42.7726	112.163	42.7726	112.193	42.7726	106.795	42.7726	110.133	42.7726	108.981	42.7726	105.874	42.7726	114.828	42.7726	100.765	42.7726
	42.7869	103.874	42.7869	114.289	42.7869	126.1	42.7869	115.592	42.7869	121.545	42.7869	113.606	42.7869	114.457	42.7869	111.643	42.7869	108.788	42.7869	104.11	42.7869	109.699	42.7869	112.946	42.7869	97.4499	42.7869	112.063	42.7869	120.506	42.7869	112.793	42.7869	114.38	42.7869	114.716	42.7869	103.473	42.7869	109.695	42.7869	110.825	42.7869	103.235	42.7869	116.872	42.7869	104.473	42.7869
	42.8012	104.464	42.8012	115.702	42.8012	129.317	42.8012	117.417	42.8012	117.918	42.8012	110.893	42.8012	111.965	42.8012	109.846	42.8012	108.135	42.8012	105	42.8012	108.298	42.8012	111.797	42.8012	99.6434	42.8012	114.979	42.8012	117.869	42.8012	110.214	42.8012	115.916	42.8012	118.378	42.8012	100.667	42.8012	111.301	42.8012	112.562	42.8012	107.343	42.8012	118.536	42.8012	107.033	42.8012
	42.8156	107.277	42.8156	116.159	42.8156	130.496	42.8156	117.096	42.8156	117.576	42.8156	108.902	42.8156	112.704	42.8156	109.72	42.8156	109.807	42.8156	106.709	42.8156	109.235	42.8156	111.037	42.8156	105.779	42.8156	115.119	42.8156	117.59	42.8156	111.41	42.8156	113.408	42.8156	123.42	42.8156	102.04	42.8156	112.177	42.8156	110.699	42.8156	109.846	42.8156	116.457	42.8156	106.769	42.8156
	42.8299	108.653	42.8299	114.967	42.8299	127.375	42.8299	118.375	42.8299	117.657	42.8299	111.149	42.8299	112.182	42.8299	109.776	42.8299	108.03	42.8299	105.911	42.8299	112.48	42.8299	116.126	42.8299	107.965	42.8299	113.8	42.8299	113.825	42.8299	109.329	42.8299	109.634	42.8299	121.993	42.8299	105.275	42.8299	112.611	42.8299	111.748	42.8299	113.343	42.8299	114.424	42.8299	110.506	42.8299
	42.8442	109.261	42.8442	119.664	42.8442	124.545	42.8442	117.24	42.8442	118.345	42.8442	113.406	42.8442	110.305	42.8442	108.592	42.8442	109.254	42.8442	108.184	42.8442	117.793	42.8442	116.981	42.8442	108.776	42.8442	114.562	42.8442	104.096	42.8442	109.466	42.8442	106.287	42.8442	124.636	42.8442	104.839	42.8442	115.956	42.8442	107.59	42.8442	113.751	42.8442	114.224	42.8442	112.119	42.8442
	42.8585	113.795	42.8585	121.172	42.8585	124.128	42.8585	117.86	42.8585	117.366	42.8585	117.347	42.8585	108.613	42.8585	107.375	42.8585	107.336	42.8585	111.45	42.8585	113.909	42.8585	115.406	42.8585	111.084	42.8585	112.135	42.8585	103.266	42.8585	113.935	42.8585	103.51	42.8585	122.445	42.8585	103.517	42.8585	111.275	42.8585	104.674	42.8585	113.881	42.8585	112.231	42.8585	110.578	42.8585
	42.8729	119.093	42.8729	123.923	42.8729	122.494	42.8729	118.256	42.8729	119.266	42.8729	119.634	42.8729	110.825	42.8729	112.914	42.8729	104.226	42.8729	113.478	42.8729	108.082	42.8729	117.371	42.8729	111.904	42.8729	111.252	42.8729	106.613	42.8729	115.587	42.8729	102.035	42.8729	113.823	42.8729	102.816	42.8729	111.023	42.8729	103.531	42.8729	115.669	42.8729	110.876	42.8729	107.818	42.8729
	42.8872	120.79	42.8872	126.21	42.8872	120.618	42.8872	119.273	42.8872	114.387	42.8872	118.357	42.8872	111.825	42.8872	113.401	42.8872	105.228	42.8872	114.28	42.8872	104.047	42.8872	120.723	42.8872	113.051	42.8872	108.751	42.8872	105.266	42.8872	114.478	42.8872	103.629	42.8872	110.86	42.8872	99.2378	42.8872	110.534	42.8872	104.2	42.8872	113.007	42.8872	109.629	42.8872	104.506	42.8872
	42.9015	120.406	42.9015	126.401	42.9015	117.727	42.9015	116.795	42.9015	114.459	42.9015	120.8	42.9015	113.345	42.9015	111.359	42.9015	112.573	42.9015	113.471	42.9015	105.287	42.9015	117.382	42.9015	115.874	42.9015	108.566	42.9015	105.797	42.9015	115.555	42.9015	103.529	42.9015	113.464	42.9015	103.275	42.9015	107.765	42.9015	102.953	42.9015	111.483	42.9015	107.142	42.9015	103.408	42.9015
	42.9158	117.851	42.9158	125.112	42.9158	121.17	42.9158	115.464	42.9158	112.907	42.9158	118.385	42.9158	114.441	42.9158	112.263	42.9158	114.35	42.9158	111.8	42.9158	105.986	42.9158	109.858	42.9158	111.333	42.9158	106.131	42.9158	106.762	42.9158	118.916	42.9158	105.252	42.9158	115.252	42.9158	109.639	42.9158	105.841	42.9158	105.564	42.9158	106.781	42.9158	104.375	42.9158	101.762	42.9158
	42.9302	120.797	42.9302	128.681	42.9302	121.646	42.9302	118.392	42.9302	114.879	42.9302	117.802	42.9302	119.41	42.9302	112.068	42.9302	118.848	42.9302	112.131	42.9302	108.804	42.9302	109.774	42.9302	104.981	42.9302	107.459	42.9302	108.138	42.9302	117.932	42.9302	106.352	42.9302	116.259	42.9302	109.07	42.9302	105.245	42.9302	109.939	42.9302	103.03	42.9302	103.76	42.9302	100.921	42.9302
	42.9445	124.35	42.9445	131.284	42.9445	123.844	42.9445	122.319	42.9445	113.681	42.9445	116.415	42.9445	119.093	42.9445	108.564	42.9445	119.033	42.9445	114.051	42.9445	108.464	42.9445	107.459	42.9445	103.051	42.9445	107.312	42.9445	111.445	42.9445	115.753	42.9445	109.263	42.9445	117.65	42.9445	110.086	42.9445	109.086	42.9445	110.161	42.9445	104.93	42.9445	103.054	42.9445	99.9977	42.9445
	42.9588	126.436	42.9588	131.149	42.9588	124.21	42.9588	122.807	42.9588	114.224	42.9588	114.049	42.9588	119.643	42.9588	110.566	42.9588	118.128	42.9588	114	42.9588	111.333	42.9588	105.296	42.9588	105.443	42.9588	108.401	42.9588	111.438	42.9588	115.862	42.9588	108.021	42.9588	122.746	42.9588	115.786	42.9588	108.853	42.9588	109.629	42.9588	107	42.9588	103.937	42.9588	99.4266	42.9588
	42.9731	131.35	42.9731	130.559	42.9731	125.536	42.9731	131.166	42.9731	116.664	42.9731	113.555	42.9731	120.597	42.9731	111.434	42.9731	118.466	42.9731	112.354	42.9731	116.513	42.9731	109.876	42.9731	106.317	42.9731	106.671	42.9731	110.986	42.9731	114.016	42.9731	107.203	42.9731	122.079	42.9731	119.219	42.9731	110.814	42.9731	110.191	42.9731	107.284	42.9731	103.357	42.9731	99.9767	42.9731
	42.9875	134.2	42.9875	128.462	42.9875	125.049	42.9875	127.189	42.9875	117.52	42.9875	111.114	42.9875	119.564	42.9875	111.942	42.9875	118.145	42.9875	112.841	42.9875	118.944	42.9875	107.559	42.9875	109.145	42.9875	109.522	42.9875	108.075	42.9875	113.513	42.9875	107.835	42.9875	125.296	42.9875	120.217	42.9875	115.415	42.9875	106.249	42.9875	106.217	42.9875	103.89	42.9875	104.718	42.9875
	43.0018	137.075	43.0018	130.247	43.0018	129.28	43.0018	130.371	43.0018	118.872	43.0018	115.392	43.0018	116.249	43.0018	113.615	43.0018	115.688	43.0018	114.392	43.0018	117.424	43.0018	111.04	43.0018	110.998	43.0018	109.182	43.0018	108.984	43.0018	114.224	43.0018	107.809	43.0018	122.275	43.0018	118.403	43.0018	114.021	43.0018	106.807	43.0018	107.287	43.0018	104.814	43.0018	105.573	43.0018
	43.0161	138.077	43.0161	135.89	43.0161	131.182	43.0161	131.354	43.0161	116.59	43.0161	114.52	43.0161	117.904	43.0161	115.249	43.0161	113.914	43.0161	114.671	43.0161	115.618	43.0161	116.469	43.0161	112.932	43.0161	110.848	43.0161	112.981	43.0161	110.636	43.0161	110.357	43.0161	116.965	43.0161	117.142	43.0161	120.737	43.0161	109.128	43.0161	109.897	43.0161	105.336	43.0161	103.154	43.0161
	43.0304	138.413	43.0304	140.893	43.0304	134.128	43.0304	128.634	43.0304	112.254	43.0304	118.063	43.0304	118.308	43.0304	114.988	43.0304	113.028	43.0304	115.427	43.0304	113.252	43.0304	119.788	43.0304	117.135	43.0304	112.028	43.0304	116.235	43.0304	110.904	43.0304	112.48	43.0304	112.573	43.0304	111.739	43.0304	123.499	43.0304	106.023	43.0304	107.604	43.0304	110.76	43.0304	103.988	43.0304
	43.0448	144.175	43.0448	147.953	43.0448	138.34	43.0448	124.963	43.0448	118.065	43.0448	124.674	43.0448	122.417	43.0448	112.573	43.0448	112.979	43.0448	116.21	43.0448	109.744	43.0448	119.508	43.0448	117.298	43.0448	113.597	43.0448	117.907	43.0448	110.594	43.0448	111.879	43.0448	111.653	43.0448	112.608	43.0448	123.9	43.0448	107.608	43.0448	107.296	43.0448	111.953	43.0448	103.583	43.0448
	43.0591	142.991	43.0591	150.277	43.0591	141.946	43.0591	125.198	43.0591	119.273	43.0591	123.1	43.0591	123.9	43.0591	116.005	43.0591	107.219	43.0591	116.569	43.0591	109.69	43.0591	118.699	43.0591	110.548	43.0591	111.513	43.0591	118.459	43.0591	118.387	43.0591	117.105	43.0591	109.471	43.0591	108.872	43.0591	123.674	43.0591	111.807	43.0591	102.97	43.0591	114.249	43.0591	103.294	43.0591
	43.0734	148.284	43.0734	157.037	43.0734	144.876	43.0734	129.821	43.0734	127.305	43.0734	126.96	43.0734	125.716	43.0734	111.653	43.0734	108.168	43.0734	116.55	43.0734	112.016	43.0734	122.056	43.0734	107.979	43.0734	112.058	43.0734	116.865	43.0734	118.872	43.0734	120.051	43.0734	109.037	43.0734	106.375	43.0734	121.263	43.0734	115.8	43.0734	98.296	43.0734	112.669	43.0734	103.676	43.0734
	43.0877	157.093	43.0877	157.042	43.0877	152.476	43.0877	129.96	43.0877	128.699	43.0877	127.189	43.0877	123.324	43.0877	105.956	43.0877	107.261	43.0877	114.881	43.0877	110.149	43.0877	122.51	43.0877	106.483	43.0877	109.59	43.0877	114.797	43.0877	118.916	43.0877	123.697	43.0877	105.268	43.0877	108.483	43.0877	116.289	43.0877	112.037	43.0877	100.082	43.0877	109.203	43.0877	103.249	43.0877
	43.102	163.219	43.102	163.601	43.102	156.238	43.102	135.163	43.102	129.434	43.102	126.573	43.102	124.643	43.102	110.702	43.102	105.685	43.102	112.937	43.102	111.354	43.102	120.746	43.102	107.774	43.102	112.837	43.102	108.611	43.102	120.214	43.102	125.928	43.102	105.918	43.102	115.023	43.102	107.261	43.102	110.023	43.102	99.8974	43.102	106.683	43.102	106.422	43.102
	43.1164	171.247	43.1164	162.361	43.1164	156.79	43.1164	140.874	43.1164	131.2	43.1164	127.175	43.1164	126.147	43.1164	111.853	43.1164	110.054	43.1164	111.636	43.1164	111.096	43.1164	118.683	43.1164	107.688	43.1164	110.364	43.1164	105.389	43.1164	119.748	43.1164	126.867	43.1164	102.131	43.1164	116.855	43.1164	105.154	43.1164	107.93	43.1164	99.2168	43.1164	100.72	43.1164	108.056	43.1164
	43.1307	178.114	43.1307	163.193	43.1307	156.538	43.1307	138.459	43.1307	132.58	43.1307	127.354	43.1307	129.126	43.1307	113.296	43.1307	112.727	43.1307	109.517	43.1307	111.557	43.1307	113.235	43.1307	110.869	43.1307	110.198	43.1307	104.925	43.1307	117.51	43.1307	127.972	43.1307	100.802	43.1307	121.219	43.1307	105.853	43.1307	102.862	43.1307	101.501	43.1307	99.0233	43.1307	112.436	43.1307
	43.145	183.674	43.145	168.814	43.145	164.513	43.145	141.648	43.145	135.03	43.145	128.615	43.145	129.338	43.145	117.445	43.145	114.142	43.145	108.837	43.145	112.655	43.145	109.422	43.145	110.508	43.145	111.753	43.145	110.739	43.145	116.214	43.145	125.487	43.145	100.014	43.145	119.559	43.145	104.858	43.145	106.252	43.145	107.455	43.145	98.627	43.145	113.168	43.145
	43.1593	192.557	43.1593	173.653	43.1593	170.662	43.1593	144.692	43.1593	134.396	43.1593	124.643	43.1593	131.368	43.1593	120.441	43.1593	117.179	43.1593	113.077	43.1593	113.818	43.1593	105.923	43.1593	111.462	43.1593	115.471	43.1593	115.62	43.1593	110.683	43.1593	125.755	43.1593	99.1772	43.1593	117.119	43.1593	111.242	43.1593	107.576	43.1593	111.282	43.1593	101.163	43.1593	111.275	43.1593
	43.1737	199.368	43.1737	181.723	43.1737	175.599	43.1737	142.828	43.1737	140.851	43.1737	127.958	43.1737	132.063	43.1737	120.389	43.1737	118.172	43.1737	115.629	43.1737	112.303	43.1737	101.895	43.1737	113.965	43.1737	117.445	43.1737	121.231	43.1737	111.361	43.1737	122.098	43.1737	98.8415	43.1737	109.303	43.1737	110.287	43.1737	105.984	43.1737	114.606	43.1737	103.636	43.1737	114.476	43.1737
	43.188	205.755	43.188	185.634	43.188	184.506	43.188	148.366	43.188	150.175	43.188	132.699	43.188	133.028	43.188	121.681	43.188	120.531	43.188	118.998	43.188	111.979	43.188	102.865	43.188	109.522	43.188	119.249	43.188	125.277	43.188	106.886	43.188	120.072	43.188	101.611	43.188	104.462	43.188	110.986	43.188	110.895	43.188	114.998	43.188	107.545	43.188	113.221	43.188
	43.2023	205.988	43.2023	187.625	43.2023	191.534	43.2023	152.867	43.2023	156.52	43.2023	133.793	43.2023	132.117	43.2023	121.809	43.2023	117.126	43.2023	119.121	43.2023	113.618	43.2023	103.639	43.2023	109.846	43.2023	118.527	43.2023	125.932	43.2023	109.049	43.2023	117.814	43.2023	106.221	43.2023	101.902	43.2023	111.62	43.2023	116.324	43.2023	112.781	43.2023	109.033	43.2023	112.047	43.2023
	43.2166	213.224	43.2166	197.228	43.2166	196.347	43.2166	161.676	43.2166	163.991	43.2166	137.068	43.2166	130.04	43.2166	120.023	43.2166	117.343	43.2166	120.436	43.2166	111.848	43.2166	109.711	43.2166	114.361	43.2166	118.748	43.2166	124.953	43.2166	109.816	43.2166	116.231	43.2166	108.07	43.2166	101.005	43.2166	113.168	43.2166	117.897	43.2166	110.73	43.2166	107.869	43.2166	111.196	43.2166
	43.231	223.406	43.231	203.732	43.231	204.776	43.231	166.131	43.231	166.814	43.231	137.713	43.231	128.487	43.231	117.639	43.231	120.958	43.231	120.613	43.231	108.702	43.231	114.203	43.231	117.462	43.231	114.478	43.231	121.107	43.231	111.867	43.231	111.825	43.231	112.462	43.231	103.34	43.231	109.622	43.231	115.513	43.231	112.333	43.231	108.683	43.231	114.343	43.231
	43.2453	231.235	43.2453	215.939	43.2453	208.035	43.2453	177.28	43.2453	169.037	43.2453	139.534	43.2453	128.149	43.2453	119.835	43.2453	124.005	43.2453	122.207	43.2453	109.135	43.2453	117.231	43.2453	119.359	43.2453	115.392	43.2453	119.508	43.2453	112.009	43.2453	108.807	43.2453	116.159	43.2453	104.536	43.2453	106.17	43.2453	114.72	43.2453	108.988	43.2453	111.524	43.2453	119.049	43.2453
	43.2596	236.559	43.2596	219.615	43.2596	207.282	43.2596	185.098	43.2596	168.562	43.2596	141.009	43.2596	125.373	43.2596	120.235	43.2596	125.923	43.2596	121.683	43.2596	109.084	43.2596	119.921	43.2596	117.928	43.2596	110.156	43.2596	115	43.2596	116.2	43.2596	110.149	43.2596	119.361	43.2596	103.289	43.2596	107.296	43.2596	115.566	43.2596	107.266	43.2596	109.853	43.2596	120.186	43.2596
	43.2739	242.781	43.2739	231.667	43.2739	214.844	43.2739	185.837	43.2739	170.51	43.2739	141.459	43.2739	131.734	43.2739	118.797	43.2739	126.814	43.2739	119.142	43.2739	111.233	43.2739	122.723	43.2739	121.445	43.2739	107.879	43.2739	116.303	43.2739	116.991	43.2739	112.226	43.2739	122.618	43.2739	106.66	43.2739	109.748	43.2739	115.249	43.2739	106.289	43.2739	111.308	43.2739	116.995	43.2739
	43.2882	245.716	43.2882	236.86	43.2882	218.504	43.2882	189.012	43.2882	167.41	43.2882	138.648	43.2882	127.683	43.2882	121.177	43.2882	127.837	43.2882	118.24	43.2882	113.119	43.2882	123.406	43.2882	120.967	43.2882	110.124	43.2882	117.152	43.2882	123.126	43.2882	114.851	43.2882	121.844	43.2882	105.858	43.2882	112.872	43.2882	118.289	43.2882	104.923	43.2882	113.322	43.2882	114.422	43.2882
	43.3026	249.075	43.3026	237.858	43.3026	221.795	43.3026	191.587	43.3026	165.429	43.3026	134.385	43.3026	127.993	43.3026	120.072	43.3026	128.128	43.3026	121.636	43.3026	118.772	43.3026	125.056	43.3026	118.026	43.3026	109.9	43.3026	116.284	43.3026	124.89	43.3026	119.476	43.3026	119.275	43.3026	108.186	43.3026	117.634	43.3026	118.732	43.3026	104.128	43.3026	118.599	43.3026	110.392	43.3026
	43.3169	249.559	43.3169	239.988	43.3169	223.319	43.3169	192.538	43.3169	165.436	43.3169	137.816	43.3169	125.065	43.3169	121.646	43.3169	126.716	43.3169	124.96	43.3169	121.667	43.3169	123.49	43.3169	118.152	43.3169	113.779	43.3169	114.487	43.3169	124.958	43.3169	119.023	43.3169	118.636	43.3169	107.326	43.3169	119.851	43.3169	116.04	43.3169	107.923	43.3169	118.002	43.3169	107.347	43.3169
	43.3312	248.809	43.3312	235.58	43.3312	226.457	43.3312	195.378	43.3312	163.17	43.3312	139.783	43.3312	123.028	43.3312	124.27	43.3312	126.548	43.3312	126.664	43.3312	126.655	43.3312	125.417	43.3312	111.83	43.3312	112.979	43.3312	117.149	43.3312	119.963	43.3312	119.793	43.3312	118.277	43.3312	108.592	43.3312	122.254	43.3312	116.622	43.3312	107.697	43.3312	122.263	43.3312	102.765	43.3312
	43.3456	247.163	43.3456	234.044	43.3456	223.702	43.3456	189.005	43.3456	159.727	43.3456	142.119	43.3456	126.224	43.3456	124.31	43.3456	123.958	43.3456	127.543	43.3456	126.893	43.3456	121.093	43.3456	115.457	43.3456	111.876	43.3456	111.611	43.3456	118.977	43.3456	120.755	43.3456	117.818	43.3456	110.683	43.3456	127.019	43.3456	114.566	43.3456	109.028	43.3456	121.184	43.3456	101.718	43.3456
	43.3599	243.883	43.3599	230.333	43.3599	217.744	43.3599	185.615	43.3599	156.639	43.3599	142.333	43.3599	129.152	43.3599	128.797	43.3599	121.417	43.3599	128.655	43.3599	122.713	43.3599	122.21	43.3599	117.41	43.3599	116.79	43.3599	112.674	43.3599	117.084	43.3599	122.909	43.3599	118.226	43.3599	111.876	43.3599	126.41	43.3599	110.205	43.3599	111.9	43.3599	118.1	43.3599	102.38	43.3599
	43.3742	244.133	43.3742	224.541	43.3742	215.245	43.3742	180.965	43.3742	153.021	43.3742	144.916	43.3742	128.469	43.3742	128.364	43.3742	122.233	43.3742	127.564	43.3742	118.59	43.3742	123.261	43.3742	115.86	43.3742	116.04	43.3742	110.154	43.3742	114.359	43.3742	119.058	43.3742	121.429	43.3742	112.17	43.3742	124.89	43.3742	109.685	43.3742	118.04	43.3742	119.189	43.3742	110.604	43.3742
	43.3885	239.441	43.3885	220.471	43.3885	212.464	43.3885	181.392	43.3885	154.368	43.3885	145.664	43.3885	133.515	43.3885	128.415	43.3885	120.049	43.3885	123.504	43.3885	114.086	43.3885	121.289	43.3885	118.385	43.3885	115.848	43.3885	114.995	43.3885	111.056	43.3885	119.231	43.3885	116.114	43.3885	114.636	43.3885	123.793	43.3885	108.695	43.3885	119.065	43.3885	116.695	43.3885	114.65	43.3885
	43.4029	226.065	43.4029	211.888	43.4029	201.834	43.4029	175.114	43.4029	148.846	43.4029	146.636	43.4029	136.646	43.4029	134.41	43.4029	119.953	43.4029	121.303	43.4029	112.727	43.4029	121.373	43.4029	120.082	43.4029	118.732	43.4029	112.583	43.4029	112.974	43.4029	125.464	43.4029	119.718	43.4029	114.534	43.4029	121.744	43.4029	110.685	43.4029	119.725	43.4029	114.865	43.4029	113.352	43.4029
	43.4172	217.911	43.4172	210.646	43.4172	198.739	43.4172	167.529	43.4172	149.515	43.4172	144.033	43.4172	142.667	43.4172	132.921	43.4172	120.832	43.4172	116.154	43.4172	107.357	43.4172	121.496	43.4172	123.951	43.4172	119.471	43.4172	118.114	43.4172	115.161	43.4172	126.543	43.4172	122.851	43.4172	114.648	43.4172	121.219	43.4172	114.524	43.4172	119.979	43.4172	112.862	43.4172	113.322	43.4172
	43.4315	207.443	43.4315	202.485	43.4315	190.811	43.4315	162.557	43.4315	146.688	43.4315	141.443	43.4315	136.424	43.4315	131.774	43.4315	119.189	43.4315	114.207	43.4315	104.065	43.4315	119.627	43.4315	127.406	43.4315	120.238	43.4315	121.634	43.4315	122.371	43.4315	129.702	43.4315	121.338	43.4315	115.469	43.4315	119.685	43.4315	116.487	43.4315	118.916	43.4315	113.998	43.4315	115.914	43.4315
	43.4458	197.538	43.4458	196.469	43.4458	189.368	43.4458	159.718	43.4458	145.837	43.4458	140.711	43.4458	135.916	43.4458	126.678	43.4458	117.748	43.4458	117.016	43.4458	105.434	43.4458	122.163	43.4458	124.963	43.4458	118.487	43.4458	127.55	43.4458	127.422	43.4458	128.872	43.4458	123.76	43.4458	121.138	43.4458	118.016	43.4458	121.177	43.4458	121.504	43.4458	117.506	43.4458	114.825	43.4458
	43.4601	186.212	43.4601	193.387	43.4601	184.984	43.4601	160.38	43.4601	144.375	43.4601	147.965	43.4601	127.741	43.4601	127.485	43.4601	115.727	43.4601	119.727	43.4601	109.531	43.4601	126.009	43.4601	128.559	43.4601	116.923	43.4601	127.112	43.4601	130.62	43.4601	125.107	43.4601	125.287	43.4601	121.012	43.4601	118.828	43.4601	120.469	43.4601	123.11	43.4601	119.448	43.4601	112.716	43.4601
	43.4745	181.184	43.4745	187.769	43.4745	182.597	43.4745	157.105	43.4745	141.897	43.4745	144.24	43.4745	122.674	43.4745	124.455	43.4745	112.478	43.4745	118.543	43.4745	113.387	43.4745	128.869	43.4745	127.632	43.4745	114.97	43.4745	127.704	43.4745	130.634	43.4745	126.096	43.4745	124.746	43.4745	121.935	43.4745	116.93	43.4745	121.844	43.4745	122.366	43.4745	123.378	43.4745	111.445	43.4745
	43.4888	172.214	43.4888	182.73	43.4888	176.923	43.4888	156.828	43.4888	137.783	43.4888	145.916	43.4888	123.147	43.4888	119.138	43.4888	114.373	43.4888	120.697	43.4888	112.741	43.4888	129.084	43.4888	131.399	43.4888	113.767	43.4888	122.138	43.4888	130.352	43.4888	125.914	43.4888	124.047	43.4888	122.217	43.4888	113.224	43.4888	121.876	43.4888	121.193	43.4888	118.678	43.4888	108.8	43.4888
	43.5031	166.259	43.5031	174.478	43.5031	172.706	43.5031	157.585	43.5031	135.256	43.5031	144.963	43.5031	121.117	43.5031	119.492	43.5031	113.42	43.5031	117.112	43.5031	116.28	43.5031	129.662	43.5031	127.727	43.5031	114.35	43.5031	126.466	43.5031	127.469	43.5031	119.846	43.5031	121.396	43.5031	122.2	43.5031	110.34	43.5031	121.254	43.5031	119.112	43.5031	114.66	43.5031	107.401	43.5031
	43.5174	162.457	43.5174	171.548	43.5174	168.193	43.5174	155.047	43.5174	137.42	43.5174	145.471	43.5174	116.643	43.5174	116.347	43.5174	110.765	43.5174	117.296	43.5174	117.732	43.5174	129.17	43.5174	123.991	43.5174	112.529	43.5174	125.364	43.5174	123.72	43.5174	115.883	43.5174	119.527	43.5174	123.277	43.5174	111.797	43.5174	119.287	43.5174	114.683	43.5174	113.436	43.5174	107.974	43.5174
	43.5318	156.359	43.5318	165.191	43.5318	163.147	43.5318	153.641	43.5318	139.333	43.5318	142.487	43.5318	121.746	43.5318	117.711	43.5318	109.366	43.5318	113.016	43.5318	119.263	43.5318	125.499	43.5318	123.147	43.5318	110.273	43.5318	124.252	43.5318	119.312	43.5318	113.939	43.5318	111.156	43.5318	123.408	43.5318	114.056	43.5318	116.534	43.5318	112.212	43.5318	109.881	43.5318	106.949	43.5318
	43.5461	143.793	43.5461	158.583	43.5461	153.096	43.5461	146.131	43.5461	137.695	43.5461	136.51	43.5461	124.231	43.5461	125.296	43.5461	111.886	43.5461	110.163	43.5461	118.988	43.5461	120.205	43.5461	122.182	43.5461	113.767	43.5461	123.049	43.5461	120.028	43.5461	110.52	43.5461	110.636	43.5461	120.065	43.5461	113.336	43.5461	112.956	43.5461	113.643	43.5461	107.333	43.5461	107.478	43.5461
	43.5604	144.566	43.5604	154.918	43.5604	148.163	43.5604	140.247	43.5604	137.047	43.5604	129.809	43.5604	123.084	43.5604	125.674	43.5604	110.175	43.5604	108.389	43.5604	116.084	43.5604	115.513	43.5604	121.655	43.5604	114.73	43.5604	121.562	43.5604	121.061	43.5604	109.084	43.5604	111.93	43.5604	117.734	43.5604	115.517	43.5604	113.128	43.5604	113.242	43.5604	106.916	43.5604	112.89	43.5604
	43.5747	141.438	43.5747	149.907	43.5747	146.392	43.5747	137.83	43.5747	136.159	43.5747	125.037	43.5747	120.534	43.5747	123.455	43.5747	107.972	43.5747	111.103	43.5747	117.366	43.5747	109.932	43.5747	118.121	43.5747	114.221	43.5747	122.207	43.5747	119.657	43.5747	106.34	43.5747	111.851	43.5747	117.737	43.5747	116.452	43.5747	112.056	43.5747	114.995	43.5747	105.165	43.5747	114.804	43.5747
	43.5891	142.653	43.5891	146.49	43.5891	145.1	43.5891	132.848	43.5891	132.755	43.5891	120.837	43.5891	119.487	43.5891	121.825	43.5891	113.496	43.5891	114.737	43.5891	116.501	43.5891	109.555	43.5891	115.592	43.5891	117.368	43.5891	117.97	43.5891	118.8	43.5891	104.047	43.5891	116.354	43.5891	120.07	43.5891	116.49	43.5891	109.427	43.5891	115.939	43.5891	103.317	43.5891	114.956	43.5891
	43.6034	139.485	43.6034	143.986	43.6034	144.993	43.6034	130.566	43.6034	126.068	43.6034	120.119	43.6034	115.704	43.6034	122.492	43.6034	113.035	43.6034	115.97	43.6034	115.27	43.6034	112.69	43.6034	116.697	43.6034	116.487	43.6034	110.753	43.6034	117.317	43.6034	105.559	43.6034	117.909	43.6034	118.459	43.6034	117.506	43.6034	109.401	43.6034	116.152	43.6034	106.165	43.6034	114.886	43.6034
	43.6177	140.713	43.6177	141.249	43.6177	147.69	43.6177	128.793	43.6177	121.065	43.6177	112.366	43.6177	114.804	43.6177	118.902	43.6177	113.991	43.6177	116.765	43.6177	112.228	43.6177	115.217	43.6177	114.424	43.6177	119.415	43.6177	107.368	43.6177	110.31	43.6177	106.949	43.6177	118.203	43.6177	115.394	43.6177	114.618	43.6177	112.093	43.6177	114.047	43.6177	109.233	43.6177	114.473	43.6177
	43.632	136.632	43.632	136.014	43.632	146.11	43.632	129.457	43.632	117.632	43.632	112.331	43.632	112.354	43.632	111.886	43.632	117.653	43.632	118.037	43.632	111.984	43.632	118.909	43.632	110.552	43.632	118.755	43.632	106.441	43.632	106.501	43.632	108.126	43.632	117.737	43.632	112.704	43.632	110.051	43.632	112.42	43.632	110.084	43.632	107.175	43.632	110.821	43.632
	43.6463	135.007	43.6463	132.266	43.6463	142.576	43.6463	125.026	43.6463	112.21	43.6463	112.753	43.6463	109.855	43.6463	110.867	43.6463	118.182	43.6463	116.646	43.6463	112.9	43.6463	119.613	43.6463	108.559	43.6463	119.942	43.6463	110.312	43.6463	104.548	43.6463	110.946	43.6463	113.939	43.6463	113.107	43.6463	106.911	43.6463	112.207	43.6463	106.508	43.6463	105.923	43.6463	108.515	43.6463
	43.6607	132.52	43.6607	130.04	43.6607	138.058	43.6607	122.867	43.6607	113.823	43.6607	113.42	43.6607	108.2	43.6607	109.676	43.6607	115.895	43.6607	116.378	43.6607	111.242	43.6607	121.406	43.6607	106.301	43.6607	118.205	43.6607	111.047	43.6607	103.422	43.6607	116.042	43.6607	115.66	43.6607	114.385	43.6607	106.17	43.6607	109.536	43.6607	100.504	43.6607	107.266	43.6607	107.142	43.6607
	43.675	128.389	43.675	129.047	43.675	134.548	43.675	122.979	43.675	114.685	43.675	111.692	43.675	106.282	43.675	109.163	43.675	117.247	43.675	109.965	43.675	110.305	43.675	122.152	43.675	103.037	43.675	116.902	43.675	108.909	43.675	102.86	43.675	118.189	43.675	113.45	43.675	110.494	43.675	107.52	43.675	109.156	43.675	102.061	43.675	107.235	43.675	106.559	43.675
	43.6893	122.536	43.6893	128.72	43.6893	132.881	43.6893	120.641	43.6893	117.196	43.6893	113.245	43.6893	107.795	43.6893	110.424	43.6893	118.033	43.6893	106.669	43.6893	106.382	43.6893	116.301	43.6893	104.238	43.6893	117.063	43.6893	111.548	43.6893	108.471	43.6893	117.776	43.6893	116.247	43.6893	108.855	43.6893	109.168	43.6893	102.711	43.6893	104.469	43.6893	107.496	43.6893	106.387	43.6893
	43.7037	121.769	43.7037	126.911	43.7037	130.981	43.7037	120.149	43.7037	115.394	43.7037	113.573	43.7037	107.559	43.7037	106.275	43.7037	115.779	43.7037	104.189	43.7037	107.841	43.7037	112.928	43.7037	108.895	43.7037	116.767	43.7037	110.732	43.7037	111.487	43.7037	123.825	43.7037	119.005	43.7037	106.096	43.7037	110.303	43.7037	103.576	43.7037	105.487	43.7037	109.599	43.7037	103.781	43.7037
	43.718	123.597	43.718	124.704	43.718	132.142	43.718	121.233	43.718	115.949	43.718	111.413	43.718	110.177	43.718	104.07	43.718	112.928	43.718	103.559	43.718	109.413	43.718	108.732	43.718	112.107	43.718	112.072	43.718	114.343	43.718	113.431	43.718	121.814	43.718	118.779	43.718	103.406	43.718	110.809	43.718	103.772	43.718	105.48	43.718	107.413	43.718	103.333	43.718
	43.7323	126.748	43.7323	119.319	43.7323	132.732	43.7323	118.795	43.7323	117.855	43.7323	108.587	43.7323	112.186	43.7323	106.858	43.7323	112.005	43.7323	105.895	43.7323	107.331	43.7323	103.228	43.7323	118.585	43.7323	112.138	43.7323	110.62	43.7323	114.795	43.7323	121.557	43.7323	121.674	43.7323	104.352	43.7323	111.089	43.7323	100.823	43.7323	104.371	43.7323	107.084	43.7323	104.056	43.7323
	43.7466	124.198	43.7466	115.793	43.7466	129.981	43.7466	118.522	43.7466	112.893	43.7466	108.175	43.7466	112.606	43.7466	109.343	43.7466	110.897	43.7466	106.466	43.7466	104.695	43.7466	103.119	43.7466	120.646	43.7466	111.587	43.7466	107.42	43.7466	115.147	43.7466	115.284	43.7466	123.655	43.7466	103.629	43.7466	116.231	43.7466	103.343	43.7466	105.909	43.7466	111.112	43.7466	104.021	43.7466
	43.7609	121.695	43.7609	117.317	43.7609	125.373	43.7609	118.478	43.7609	114.198	43.7609	109.622	43.7609	112.084	43.7609	109.746	43.7609	113.998	43.7609	108.11	43.7609	103.408	43.7609	101.231	43.7609	119.664	43.7609	111.967	43.7609	107.956	43.7609	108.478	43.7609	113.862	43.7609	123.005	43.7609	101.608	43.7609	114.184	43.7609	102.937	43.7609	102.641	43.7609	114.359	43.7609	105.538	43.7609
	43.7753	117.746	43.7753	113.163	43.7753	119.678	43.7753	115.089	43.7753	113.417	43.7753	112.345	43.7753	111.261	43.7753	109.583	43.7753	112.963	43.7753	110.268	43.7753	105.718	43.7753	101.504	43.7753	116.709	43.7753	108.72	43.7753	108.219	43.7753	107.604	43.7753	115.42	43.7753	117.643	43.7753	100.168	43.7753	110.909	43.7753	105.207	43.7753	102.828	43.7753	110.939	43.7753	104.445	43.7753
	43.7896	114.168	43.7896	111.387	43.7896	117.226	43.7896	114.047	43.7896	109.988	43.7896	113.51	43.7896	112.751	43.7896	110.811	43.7896	113.131	43.7896	112.028	43.7896	106.615	43.7896	107.476	43.7896	116.573	43.7896	110.259	43.7896	109.282	43.7896	106.364	43.7896	117.065	43.7896	116.214	43.7896	104.769	43.7896	108.883	43.7896	105.287	43.7896	102.816	43.7896	110.245	43.7896	104.392	43.7896
	43.8039	111.135	43.8039	112.779	43.8039	115.811	43.8039	114.329	43.8039	106	43.8039	112.93	43.8039	112.277	43.8039	110.266	43.8039	109.858	43.8039	110.671	43.8039	108.357	43.8039	108.837	43.8039	113.042	43.8039	109.096	43.8039	108.816	43.8039	104.881	43.8039	116.266	43.8039	115.872	43.8039	109.238	43.8039	108.569	43.8039	106.66	43.8039	106.24	43.8039	110.261	43.8039	103.082	43.8039
	43.8182	107.569	43.8182	116.21	43.8182	115.622	43.8182	112.469	43.8182	105.585	43.8182	112.914	43.8182	109	43.8182	109.259	43.8182	110.077	43.8182	108.124	43.8182	106.685	43.8182	110.294	43.8182	110.832	43.8182	111.825	43.8182	105.254	43.8182	103.189	43.8182	113.184	43.8182	114.585	43.8182	109.014	43.8182	109.655	43.8182	103.639	43.8182	109.361	43.8182	109.786	43.8182	101.044	43.8182
	43.8326	104.382	43.8326	117.566	43.8326	114.289	43.8326	109.121	43.8326	102.17	43.8326	112.946	43.8326	110.214	43.8326	110.061	43.8326	109.944	43.8326	109.221	43.8326	103.45	43.8326	106.033	43.8326	109.655	43.8326	113.515	43.8326	107.818	43.8326	101.287	43.8326	112.443	43.8326	116.422	43.8326	108.172	43.8326	110.347	43.8326	98.7622	43.8326	116.049	43.8326	107.508	43.8326	97.1632	43.8326
	43.8469	103.513	43.8469	118.35	43.8469	114.221	43.8469	106.217	43.8469	103.753	43.8469	109.944	43.8469	111.776	43.8469	109.186	43.8469	106.235	43.8469	107.499	43.8469	102.534	43.8469	105.485	43.8469	113.14	43.8469	110.69	43.8469	107.702	43.8469	102.058	43.8469	113.702	43.8469	111.55	43.8469	107.268	43.8469	105.054	43.8469	100.627	43.8469	116.618	43.8469	105.149	43.8469	94.6527	43.8469
	43.8612	110.172	43.8612	117.252	43.8612	117.606	43.8612	104.133	43.8612	108.772	43.8612	108.417	43.8612	112.678	43.8612	111.317	43.8612	102.837	43.8612	107.42	43.8612	103.058	43.8612	105.114	43.8612	111.835	43.8612	106.741	43.8612	106.48	43.8612	103.035	43.8612	112.105	43.8612	112.371	43.8612	106.126	43.8612	107.818	43.8612	101.678	43.8612	114.613	43.8612	105.133	43.8612	97.9347	43.8612
	43.8755	113.478	43.8755	111.529	43.8755	117.562	43.8755	107.28	43.8755	111.047	43.8755	106.844	43.8755	112.783	43.8755	112.9	43.8755	100.147	43.8755	110.855	43.8755	101.674	43.8755	104.909	43.8755	115.725	43.8755	104.226	43.8755	107.501	43.8755	103.189	43.8755	113.485	43.8755	114.429	43.8755	109.639	43.8755	109.776	43.8755	101.471	43.8755	113.779	43.8755	102.513	43.8755	101.382	43.8755
	43.8899	111.212	43.8899	109.098	43.8899	110.65	43.8899	109.911	43.8899	112.154	43.8899	104.31	43.8899	109.783	43.8899	113.643	43.8899	104.45	43.8899	113.007	43.8899	101.147	43.8899	107.848	43.8899	114.83	43.8899	107.888	43.8899	106.814	43.8899	101.867	43.8899	110.303	43.8899	113.55	43.8899	107.193	43.8899	113.681	43.8899	102.019	43.8899	110.935	43.8899	103.881	43.8899	103.762	43.8899
	43.9042	111.438	43.9042	110.357	43.9042	107.044	43.9042	113.597	43.9042	114.636	43.9042	109.848	43.9042	108.082	43.9042	114.247	43.9042	104.681	43.9042	113.392	43.9042	102.238	43.9042	106.212	43.9042	113.357	43.9042	109.594	43.9042	107.921	43.9042	99.3916	43.9042	111.233	43.9042	114.814	43.9042	108.368	43.9042	109.457	43.9042	103.963	43.9042	106.9	43.9042	102.946	43.9042	104.517	43.9042
	43.9185	109.329	43.9185	108.357	43.9185	107.217	43.9185	111.126	43.9185	112.858	43.9185	112.825	43.9185	106.445	43.9185	114.907	43.9185	103.245	43.9185	112.545	43.9185	106.221	43.9185	106.858	43.9185	109.007	43.9185	105.41	43.9185	110.016	43.9185	100.599	43.9185	108.189	43.9185	113.974	43.9185	105.513	43.9185	105.911	43.9185	111.578	43.9185	102.853	43.9185	101.124	43.9185	107.159	43.9185
	43.9328	107.737	43.9328	107.347	43.9328	108.902	43.9328	117.935	43.9328	111.135	43.9328	110.228	43.9328	106.093	43.9328	113.326	43.9328	104.406	43.9328	113.098	43.9328	111.823	43.9328	108.869	43.9328	109.047	43.9328	104.557	43.9328	113.082	43.9328	104.035	43.9328	106.541	43.9328	118.142	43.9328	109	43.9328	102.772	43.9328	114.695	43.9328	97.1469	43.9328	102.793	43.9328	107.231	43.9328
	43.9472	107.685	43.9472	109.946	43.9472	109.382	43.9472	118.515	43.9472	107.585	43.9472	111.326	43.9472	106.268	43.9472	110.089	43.9472	101.928	43.9472	114.911	43.9472	111.767	43.9472	107.473	43.9472	107.541	43.9472	104.671	43.9472	111.816	43.9472	108.254	43.9472	102.676	43.9472	114.336	43.9472	110.702	43.9472	98.6643	43.9472	114.76	43.9472	96.993	43.9472	103.951	43.9472	105.762	43.9472
	43.9615	106.422	43.9615	112.576	43.9615	108.296	43.9615	118.459	43.9615	109.844	43.9615	112.38	43.9615	105.855	43.9615	112.406	43.9615	102.049	43.9615	115.233	43.9615	109.389	43.9615	107	43.9615	105.534	43.9615	105.117	43.9615	107.66	43.9615	114.487	43.9615	100.105	43.9615	112.364	43.9615	110.473	43.9615	98.3473	43.9615	111.916	43.9615	97.8392	43.9615	106.392	43.9615	106.471	43.9615
	43.9758	103.576	43.9758	115.012	43.9758	109.657	43.9758	116.585	43.9758	108.378	43.9758	111.706	43.9758	106.075	43.9758	113.175	43.9758	104.429	43.9758	117.995	43.9758	111.781	43.9758	106.76	43.9758	102.35	43.9758	107.685	43.9758	107.958	43.9758	115.357	43.9758	103.676	43.9758	111.361	43.9758	109.979	43.9758	100.051	43.9758	111.466	43.9758	102.655	43.9758	106.233	43.9758	106.354	43.9758
	43.9901	101.869	43.9901	117.587	43.9901	111.531	43.9901	114.641	43.9901	111.988	43.9901	113.2	43.9901	107.909	43.9901	111.695	43.9901	106.035	43.9901	116.34	43.9901	109.995	43.9901	106.504	43.9901	100.592	43.9901	103.382	43.9901	101.517	43.9901	114.24	43.9901	103.573	43.9901	108.1	43.9901	110.396	43.9901	98.6573	43.9901	107.089	43.9901	100.872	43.9901	109.156	43.9901	102.828	43.9901
	44.0044	104.569	44.0044	116.69	44.0044	114.34	44.0044	115.578	44.0044	113.918	44.0044	112.772	44.0044	107.958	44.0044	112.028	44.0044	107.319	44.0044	111.508	44.0044	112.543	44.0044	107.79	44.0044	99.5361	44.0044	103.324	44.0044	98.9068	44.0044	113.925	44.0044	105.925	44.0044	109.991	44.0044	108.028	44.0044	103.911	44.0044	104.921	44.0044	101.172	44.0044	111.114	44.0044	103.814	44.0044
[truncated: 69 more rows]
[truncated: 31 more columns]

## Sheet: Fig 2c
		Δ Absorbance
		a. u.
[truncated: 1,869 more rows]

## Sheet: Fig 3b
Condition		Acetamide			Methylamine			Urea			Formamide
[truncated: 26 more rows]

[truncated: 37 more sheets: Fig 3c, Fig 4a, b, Fig 4c, Fig 4d, Fig 4e, Fig 4f, Fig S5, Fig S6, Fig S7, Fig S8, Fig S9, Fig S10, Fig S12, Fig S13, Fig S14, Fig S15, Fig S16, Fig S17, Fig S18, Fig S19 …]
